# Supplementary material for: Robust taxonomic classification of uncharted microbial sequences and bins with CAT and BAT
Source: Genome Biol. 2019 Oct 22;20:217. doi: 10.1186/s13059-019-1817-x (PMC6805573; doi:10.1186/s13059-019-1817-x)
Supplement: Supplementary file 1 — Additional file 1: Tables S1-S6. Supplementary tables. (XLSX 7 mb) [file 13059_2019_1817_MOESM1_ESM.xlsx]

## Sheet: Table S1
Table S1. Performance measure results for the tested taxonomic classifiers on ten benchmarking contig sets. For CAT the entire parameter sweep is included.
tool	database	contig set	setting	precision	contigs classified	sensitivity	mean rank of classification	median rank of classification
DIAMOND	known strain	1	best hit	0.957	0.976	0.934	0.134	0
DIAMOND	known strain	2	best hit	0.954	0.972	0.928	0.161	0
DIAMOND	known strain	3	best hit	0.967	0.975	0.942	0.131	0
DIAMOND	known strain	4	best hit	0.955	0.976	0.932	0.141	0
DIAMOND	known strain	5	best hit	0.955	0.974	0.931	0.095	0
DIAMOND	known strain	6	best hit	0.956	0.975	0.932	0.121	0
DIAMOND	known strain	7	best hit	0.959	0.977	0.937	0.102	0
DIAMOND	known strain	8	best hit	0.961	0.975	0.937	0.211	0
DIAMOND	known strain	9	best hit	0.96	0.974	0.936	0.156	0
DIAMOND	known strain	10	best hit	0.958	0.977	0.936	0.138	0
DIAMOND	novel species	1	best hit	0.137	0.921	0.126	0.265	0
DIAMOND	novel species	2	best hit	0.162	0.925	0.15	0.319	0
DIAMOND	novel species	3	best hit	0.124	0.92	0.114	0.243	0
DIAMOND	novel species	4	best hit	0.162	0.928	0.15	0.307	0
DIAMOND	novel species	5	best hit	0.125	0.924	0.116	0.228	0
DIAMOND	novel species	6	best hit	0.142	0.911	0.129	0.27	0
DIAMOND	novel species	7	best hit	0.15	0.92	0.138	0.269	0
DIAMOND	novel species	8	best hit	0.16	0.929	0.149	0.37	0
DIAMOND	novel species	9	best hit	0.148	0.928	0.137	0.296	0
DIAMOND	novel species	10	best hit	0.133	0.922	0.123	0.297	0
DIAMOND	novel genus	1	best hit	0.054	0.868	0.047	0.314	0
DIAMOND	novel genus	2	best hit	0.065	0.864	0.056	0.324	0
DIAMOND	novel genus	3	best hit	0.048	0.866	0.042	0.249	0
DIAMOND	novel genus	4	best hit	0.079	0.886	0.07	0.351	0
DIAMOND	novel genus	5	best hit	0.058	0.885	0.051	0.313	0
DIAMOND	novel genus	6	best hit	0.062	0.855	0.053	0.307	0
DIAMOND	novel genus	7	best hit	0.056	0.869	0.049	0.288	0
DIAMOND	novel genus	8	best hit	0.09	0.884	0.08	0.424	0
DIAMOND	novel genus	9	best hit	0.056	0.89	0.05	0.258	0
DIAMOND	novel genus	10	best hit	0.07	0.878	0.062	0.347	0
DIAMOND	novel family	1	best hit	0.054	0.841	0.046	0.379	0
DIAMOND	novel family	2	best hit	0.062	0.836	0.052	0.386	0
DIAMOND	novel family	3	best hit	0.044	0.838	0.037	0.304	0
DIAMOND	novel family	4	best hit	0.066	0.855	0.057	0.396	0
DIAMOND	novel family	5	best hit	0.064	0.861	0.055	0.407	0
DIAMOND	novel family	6	best hit	0.059	0.827	0.048	0.377	0
DIAMOND	novel family	7	best hit	0.051	0.841	0.043	0.35	0
DIAMOND	novel family	8	best hit	0.085	0.853	0.073	0.493	0
DIAMOND	novel family	9	best hit	0.061	0.86	0.053	0.351	0
DIAMOND	novel family	10	best hit	0.074	0.855	0.063	0.429	0
Kaiju	known strain	1	MEM	0.989	0.989	0.978	0.233	0
Kaiju	known strain	2	MEM	0.986	0.988	0.974	0.28	0
Kaiju	known strain	3	MEM	0.986	0.993	0.978	0.239	0
Kaiju	known strain	4	MEM	0.988	0.99	0.978	0.245	0
Kaiju	known strain	5	MEM	0.986	0.99	0.976	0.194	0
Kaiju	known strain	6	MEM	0.988	0.994	0.982	0.23	0
Kaiju	known strain	7	MEM	0.988	0.992	0.98	0.203	0
Kaiju	known strain	8	MEM	0.989	0.991	0.981	0.333	0
Kaiju	known strain	9	MEM	0.985	0.993	0.978	0.275	0
Kaiju	known strain	10	MEM	0.988	0.992	0.98	0.262	0
Kaiju	novel species	1	MEM	0.233	0.88	0.205	0.58	0
Kaiju	novel species	2	MEM	0.255	0.882	0.225	0.61	0
Kaiju	novel species	3	MEM	0.222	0.879	0.195	0.577	0
Kaiju	novel species	4	MEM	0.258	0.895	0.231	0.584	0
Kaiju	novel species	5	MEM	0.222	0.872	0.194	0.561	0
Kaiju	novel species	6	MEM	0.231	0.877	0.203	0.566	0
Kaiju	novel species	7	MEM	0.238	0.883	0.21	0.562	0
Kaiju	novel species	8	MEM	0.254	0.891	0.227	0.691	0
Kaiju	novel species	9	MEM	0.224	0.893	0.2	0.601	0
Kaiju	novel species	10	MEM	0.231	0.884	0.204	0.621	0
Kaiju	novel genus	1	MEM	0.103	0.805	0.083	0.766	0
Kaiju	novel genus	2	MEM	0.109	0.804	0.088	0.72	0
Kaiju	novel genus	3	MEM	0.1	0.806	0.081	0.689	0
Kaiju	novel genus	4	MEM	0.122	0.823	0.1	0.738	0
Kaiju	novel genus	5	MEM	0.102	0.812	0.083	0.713	0
Kaiju	novel genus	6	MEM	0.108	0.803	0.087	0.71	0
Kaiju	novel genus	7	MEM	0.106	0.807	0.086	0.708	0
Kaiju	novel genus	8	MEM	0.134	0.815	0.109	0.835	0
Kaiju	novel genus	9	MEM	0.1	0.817	0.081	0.68	0
Kaiju	novel genus	10	MEM	0.111	0.821	0.091	0.761	0
Kaiju	novel family	1	MEM	0.105	0.771	0.081	0.874	0
Kaiju	novel family	2	MEM	0.103	0.76	0.078	0.827	0
Kaiju	novel family	3	MEM	0.097	0.759	0.073	0.821	0
Kaiju	novel family	4	MEM	0.107	0.777	0.083	0.845	0
Kaiju	novel family	5	MEM	0.101	0.771	0.078	0.85	0
Kaiju	novel family	6	MEM	0.103	0.762	0.078	0.834	0
Kaiju	novel family	7	MEM	0.091	0.765	0.07	0.798	0
Kaiju	novel family	8	MEM	0.128	0.771	0.098	0.953	0
Kaiju	novel family	9	MEM	0.097	0.779	0.075	0.787	0
Kaiju	novel family	10	MEM	0.107	0.787	0.084	0.871	0
Kaiju	known strain	1	Greedy	0.988	0.989	0.978	0.232	0
Kaiju	known strain	2	Greedy	0.985	0.988	0.974	0.278	0
Kaiju	known strain	3	Greedy	0.985	0.993	0.978	0.236	0
Kaiju	known strain	4	Greedy	0.988	0.99	0.978	0.244	0
Kaiju	known strain	5	Greedy	0.985	0.99	0.976	0.193	0
Kaiju	known strain	6	Greedy	0.987	0.994	0.982	0.23	0
Kaiju	known strain	7	Greedy	0.987	0.992	0.979	0.202	0
Kaiju	known strain	8	Greedy	0.989	0.991	0.98	0.332	0
Kaiju	known strain	9	Greedy	0.984	0.993	0.978	0.273	0
Kaiju	known strain	10	Greedy	0.987	0.992	0.979	0.262	0
Kaiju	novel species	1	Greedy	0.222	0.891	0.198	0.528	0
Kaiju	novel species	2	Greedy	0.244	0.893	0.218	0.564	0
Kaiju	novel species	3	Greedy	0.207	0.89	0.185	0.528	0
Kaiju	novel species	4	Greedy	0.245	0.906	0.222	0.534	0
Kaiju	novel species	5	Greedy	0.214	0.885	0.189	0.528	0
Kaiju	novel species	6	Greedy	0.222	0.89	0.197	0.522	0
Kaiju	novel species	7	Greedy	0.227	0.892	0.202	0.519	0
Kaiju	novel species	8	Greedy	0.243	0.901	0.219	0.642	0
Kaiju	novel species	9	Greedy	0.213	0.905	0.193	0.55	0
Kaiju	novel species	10	Greedy	0.222	0.894	0.198	0.585	0
Kaiju	novel genus	1	Greedy	0.094	0.823	0.077	0.682	0
Kaiju	novel genus	2	Greedy	0.098	0.822	0.081	0.649	0
Kaiju	novel genus	3	Greedy	0.089	0.823	0.074	0.632	0
Kaiju	novel genus	4	Greedy	0.108	0.842	0.091	0.636	0
Kaiju	novel genus	5	Greedy	0.096	0.83	0.08	0.652	0
Kaiju	novel genus	6	Greedy	0.1	0.822	0.082	0.646	0
Kaiju	novel genus	7	Greedy	0.093	0.823	0.076	0.626	0
Kaiju	novel genus	8	Greedy	0.122	0.831	0.102	0.744	0
Kaiju	novel genus	9	Greedy	0.089	0.836	0.074	0.597	0
Kaiju	novel genus	10	Greedy	0.101	0.836	0.085	0.686	0
Kaiju	novel family	1	Greedy	0.095	0.792	0.076	0.77	0
Kaiju	novel family	2	Greedy	0.091	0.783	0.072	0.738	0
Kaiju	novel family	3	Greedy	0.085	0.782	0.066	0.736	0
Kaiju	novel family	4	Greedy	0.094	0.801	0.075	0.757	0
Kaiju	novel family	5	Greedy	0.095	0.793	0.075	0.774	0
Kaiju	novel family	6	Greedy	0.093	0.784	0.073	0.747	0
Kaiju	novel family	7	Greedy	0.08	0.786	0.063	0.708	0
Kaiju	novel family	8	Greedy	0.12	0.793	0.095	0.877	0
Kaiju	novel family	9	Greedy	0.089	0.799	0.071	0.719	0
Kaiju	novel family	10	Greedy	0.099	0.805	0.08	0.806	0
MEGAN-LR	known strain	1	topPercent=10, lcaCoveragePercent=80	0.965	0.981	0.947	0.64	0
MEGAN-LR	known strain	2	topPercent=10, lcaCoveragePercent=80	0.964	0.985	0.95	0.66	0
MEGAN-LR	known strain	3	topPercent=10, lcaCoveragePercent=80	0.964	0.985	0.949	0.586	0
MEGAN-LR	known strain	4	topPercent=10, lcaCoveragePercent=80	0.972	0.985	0.957	0.606	0
MEGAN-LR	known strain	5	topPercent=10, lcaCoveragePercent=80	0.975	0.983	0.958	0.559	0
MEGAN-LR	known strain	6	topPercent=10, lcaCoveragePercent=80	0.969	0.989	0.959	0.597	0
MEGAN-LR	known strain	7	topPercent=10, lcaCoveragePercent=80	0.967	0.988	0.955	0.574	0
MEGAN-LR	known strain	8	topPercent=10, lcaCoveragePercent=80	0.965	0.985	0.951	0.657	0
MEGAN-LR	known strain	9	topPercent=10, lcaCoveragePercent=80	0.968	0.986	0.955	0.679	0
MEGAN-LR	known strain	10	topPercent=10, lcaCoveragePercent=80	0.971	0.986	0.958	0.643	0
MEGAN-LR	novel species	1	topPercent=10, lcaCoveragePercent=80	0.604	0.914	0.552	2.043	1
MEGAN-LR	novel species	2	topPercent=10, lcaCoveragePercent=80	0.601	0.919	0.552	1.973	1
MEGAN-LR	novel species	3	topPercent=10, lcaCoveragePercent=80	0.6	0.913	0.548	2.008	1
MEGAN-LR	novel species	4	topPercent=10, lcaCoveragePercent=80	0.604	0.923	0.557	1.946	1
MEGAN-LR	novel species	5	topPercent=10, lcaCoveragePercent=80	0.613	0.911	0.559	2.111	1
MEGAN-LR	novel species	6	topPercent=10, lcaCoveragePercent=80	0.592	0.915	0.542	2.014	1
MEGAN-LR	novel species	7	topPercent=10, lcaCoveragePercent=80	0.587	0.911	0.534	1.952	1
MEGAN-LR	novel species	8	topPercent=10, lcaCoveragePercent=80	0.59	0.926	0.546	2.054	1
MEGAN-LR	novel species	9	topPercent=10, lcaCoveragePercent=80	0.601	0.922	0.554	1.987	1
MEGAN-LR	novel species	10	topPercent=10, lcaCoveragePercent=80	0.623	0.916	0.571	2.166	1
MEGAN-LR	novel genus	1	topPercent=10, lcaCoveragePercent=80	0.598	0.851	0.509	3.125	4
MEGAN-LR	novel genus	2	topPercent=10, lcaCoveragePercent=80	0.585	0.847	0.495	3.037	3
MEGAN-LR	novel genus	3	topPercent=10, lcaCoveragePercent=80	0.567	0.847	0.48	2.992	3
MEGAN-LR	novel genus	4	topPercent=10, lcaCoveragePercent=80	0.575	0.862	0.496	2.957	3
MEGAN-LR	novel genus	5	topPercent=10, lcaCoveragePercent=80	0.578	0.86	0.497	3.035	3
MEGAN-LR	novel genus	6	topPercent=10, lcaCoveragePercent=80	0.574	0.846	0.486	2.997	3
MEGAN-LR	novel genus	7	topPercent=10, lcaCoveragePercent=80	0.584	0.841	0.491	3.064	4
MEGAN-LR	novel genus	8	topPercent=10, lcaCoveragePercent=80	0.555	0.865	0.48	2.957	3
MEGAN-LR	novel genus	9	topPercent=10, lcaCoveragePercent=80	0.554	0.861	0.477	2.878	3
MEGAN-LR	novel genus	10	topPercent=10, lcaCoveragePercent=80	0.589	0.852	0.502	3.101	3
MEGAN-LR	novel family	1	topPercent=10, lcaCoveragePercent=80	0.56	0.816	0.457	3.39	4
MEGAN-LR	novel family	2	topPercent=10, lcaCoveragePercent=80	0.549	0.799	0.439	3.35	4
MEGAN-LR	novel family	3	topPercent=10, lcaCoveragePercent=80	0.529	0.804	0.425	3.298	4
MEGAN-LR	novel family	4	topPercent=10, lcaCoveragePercent=80	0.541	0.817	0.442	3.297	4
MEGAN-LR	novel family	5	topPercent=10, lcaCoveragePercent=80	0.549	0.816	0.447	3.357	4
MEGAN-LR	novel family	6	topPercent=10, lcaCoveragePercent=80	0.533	0.802	0.427	3.263	4
MEGAN-LR	novel family	7	topPercent=10, lcaCoveragePercent=80	0.546	0.795	0.434	3.335	4
MEGAN-LR	novel family	8	topPercent=10, lcaCoveragePercent=80	0.531	0.822	0.437	3.279	4
MEGAN-LR	novel family	9	topPercent=10, lcaCoveragePercent=80	0.534	0.819	0.437	3.186	4
MEGAN-LR	novel family	10	topPercent=10, lcaCoveragePercent=80	0.562	0.815	0.458	3.434	4
CAT	known strain	1	r=5, f=0.1	0.992	0.968	0.961	0.479	0
CAT	known strain	2	r=5, f=0.1	0.988	0.964	0.952	0.542	0
CAT	known strain	3	r=5, f=0.1	0.99	0.97	0.961	0.454	0
CAT	known strain	4	r=5, f=0.1	0.992	0.971	0.964	0.497	0
CAT	known strain	5	r=5, f=0.1	0.99	0.968	0.959	0.41	0
CAT	known strain	6	r=5, f=0.1	0.99	0.975	0.965	0.468	0
CAT	known strain	7	r=5, f=0.1	0.991	0.971	0.963	0.449	0
CAT	known strain	8	r=5, f=0.1	0.992	0.973	0.965	0.576	0
CAT	known strain	9	r=5, f=0.1	0.989	0.971	0.96	0.566	0
CAT	known strain	10	r=5, f=0.1	0.991	0.975	0.967	0.509	0
CAT	known strain	1	r=5, f=0.2	0.992	0.968	0.96	0.484	0
CAT	known strain	2	r=5, f=0.2	0.989	0.964	0.953	0.548	0
CAT	known strain	3	r=5, f=0.2	0.99	0.97	0.961	0.459	0
CAT	known strain	4	r=5, f=0.2	0.992	0.971	0.964	0.502	0
CAT	known strain	5	r=5, f=0.2	0.99	0.968	0.959	0.414	0
CAT	known strain	6	r=5, f=0.2	0.99	0.975	0.965	0.474	0
CAT	known strain	7	r=5, f=0.2	0.992	0.971	0.963	0.454	0
CAT	known strain	8	r=5, f=0.2	0.993	0.973	0.966	0.585	0
CAT	known strain	9	r=5, f=0.2	0.99	0.971	0.961	0.572	0
CAT	known strain	10	r=5, f=0.2	0.992	0.975	0.967	0.516	0
CAT	known strain	1	r=5, f=0.3	0.992	0.968	0.96	0.492	0
CAT	known strain	2	r=5, f=0.3	0.989	0.963	0.953	0.558	0
CAT	known strain	3	r=5, f=0.3	0.991	0.97	0.961	0.466	0
CAT	known strain	4	r=5, f=0.3	0.993	0.971	0.964	0.514	0
CAT	known strain	5	r=5, f=0.3	0.991	0.968	0.959	0.425	0
CAT	known strain	6	r=5, f=0.3	0.991	0.975	0.966	0.483	0
CAT	known strain	7	r=5, f=0.3	0.992	0.971	0.963	0.464	0
CAT	known strain	8	r=5, f=0.3	0.993	0.972	0.966	0.596	0
CAT	known strain	9	r=5, f=0.3	0.99	0.971	0.961	0.582	0
CAT	known strain	10	r=5, f=0.3	0.992	0.975	0.967	0.525	0
CAT	known strain	1	r=5, f=0.4	0.993	0.968	0.961	0.508	0
CAT	known strain	2	r=5, f=0.4	0.99	0.963	0.953	0.57	0
CAT	known strain	3	r=5, f=0.4	0.991	0.969	0.961	0.481	0
CAT	known strain	4	r=5, f=0.4	0.993	0.971	0.964	0.526	0
CAT	known strain	5	r=5, f=0.4	0.991	0.968	0.959	0.436	0
CAT	known strain	6	r=5, f=0.4	0.992	0.975	0.966	0.497	0
CAT	known strain	7	r=5, f=0.4	0.992	0.97	0.963	0.477	0
CAT	known strain	8	r=5, f=0.4	0.994	0.972	0.966	0.608	0
CAT	known strain	9	r=5, f=0.4	0.991	0.97	0.961	0.597	0
CAT	known strain	10	r=5, f=0.4	0.993	0.975	0.967	0.541	0
CAT	known strain	1	r=5, f=0.5	0.993	0.967	0.961	0.521	0
CAT	known strain	2	r=5, f=0.5	0.99	0.962	0.953	0.585	0
CAT	known strain	3	r=5, f=0.5	0.991	0.969	0.961	0.498	0
CAT	known strain	4	r=5, f=0.5	0.993	0.97	0.964	0.537	0
CAT	known strain	5	r=5, f=0.5	0.991	0.967	0.959	0.45	0
CAT	known strain	6	r=5, f=0.5	0.992	0.974	0.966	0.512	0
CAT	known strain	7	r=5, f=0.5	0.992	0.97	0.963	0.493	0
CAT	known strain	8	r=5, f=0.5	0.995	0.972	0.967	0.624	0
CAT	known strain	9	r=5, f=0.5	0.991	0.97	0.961	0.612	0
CAT	known strain	10	r=5, f=0.5	0.993	0.974	0.967	0.557	0
CAT	known strain	1	r=5, f=0.6	0.994	0.966	0.961	0.541	0
CAT	known strain	2	r=5, f=0.6	0.991	0.962	0.953	0.603	0
CAT	known strain	3	r=5, f=0.6	0.992	0.969	0.961	0.515	0
CAT	known strain	4	r=5, f=0.6	0.994	0.97	0.964	0.555	0
CAT	known strain	5	r=5, f=0.6	0.992	0.967	0.959	0.466	0
CAT	known strain	6	r=5, f=0.6	0.992	0.974	0.967	0.536	0
CAT	known strain	7	r=5, f=0.6	0.993	0.97	0.963	0.506	0
CAT	known strain	8	r=5, f=0.6	0.995	0.971	0.966	0.641	0
CAT	known strain	9	r=5, f=0.6	0.992	0.969	0.961	0.626	0
CAT	known strain	10	r=5, f=0.6	0.994	0.974	0.968	0.578	0
CAT	known strain	1	r=5, f=0.7	0.994	0.966	0.96	0.559	0
CAT	known strain	2	r=5, f=0.7	0.992	0.961	0.953	0.616	0
CAT	known strain	3	r=5, f=0.7	0.993	0.969	0.961	0.536	0
CAT	known strain	4	r=5, f=0.7	0.994	0.97	0.964	0.572	0
CAT	known strain	5	r=5, f=0.7	0.992	0.966	0.958	0.481	0
CAT	known strain	6	r=5, f=0.7	0.993	0.974	0.967	0.556	0
CAT	known strain	7	r=5, f=0.7	0.993	0.969	0.963	0.52	0
CAT	known strain	8	r=5, f=0.7	0.995	0.971	0.966	0.653	0
CAT	known strain	9	r=5, f=0.7	0.992	0.969	0.961	0.647	0
CAT	known strain	10	r=5, f=0.7	0.994	0.974	0.968	0.594	0
CAT	known strain	1	r=5, f=0.8	0.994	0.966	0.96	0.579	0
CAT	known strain	2	r=5, f=0.8	0.992	0.961	0.953	0.633	0
CAT	known strain	3	r=5, f=0.8	0.993	0.968	0.961	0.556	0
CAT	known strain	4	r=5, f=0.8	0.995	0.969	0.964	0.592	0
CAT	known strain	5	r=5, f=0.8	0.992	0.965	0.958	0.501	0
CAT	known strain	6	r=5, f=0.8	0.993	0.974	0.967	0.57	0
CAT	known strain	7	r=5, f=0.8	0.993	0.968	0.962	0.535	0
CAT	known strain	8	r=5, f=0.8	0.995	0.971	0.966	0.673	0
CAT	known strain	9	r=5, f=0.8	0.992	0.968	0.961	0.665	0
CAT	known strain	10	r=5, f=0.8	0.995	0.973	0.968	0.62	0
CAT	known strain	1	r=5, f=0.9	0.995	0.965	0.96	0.594	0
CAT	known strain	2	r=5, f=0.9	0.992	0.961	0.953	0.646	0
CAT	known strain	3	r=5, f=0.9	0.993	0.968	0.961	0.571	0
CAT	known strain	4	r=5, f=0.9	0.995	0.969	0.964	0.604	0
CAT	known strain	5	r=5, f=0.9	0.992	0.965	0.958	0.52	0
CAT	known strain	6	r=5, f=0.9	0.993	0.974	0.967	0.588	0
CAT	known strain	7	r=5, f=0.9	0.993	0.968	0.961	0.551	0
CAT	known strain	8	r=5, f=0.9	0.995	0.971	0.966	0.687	0
CAT	known strain	9	r=5, f=0.9	0.993	0.968	0.961	0.679	0
CAT	known strain	10	r=5, f=0.9	0.995	0.973	0.968	0.637	0
CAT	known strain	1	r=10, f=0.1	0.994	0.964	0.958	0.697	0
CAT	known strain	2	r=10, f=0.1	0.991	0.962	0.954	0.774	0
CAT	known strain	3	r=10, f=0.1	0.993	0.966	0.96	0.64	0
CAT	known strain	4	r=10, f=0.1	0.994	0.969	0.963	0.712	0
CAT	known strain	5	r=10, f=0.1	0.993	0.964	0.957	0.624	0
CAT	known strain	6	r=10, f=0.1	0.994	0.972	0.966	0.682	0
CAT	known strain	7	r=10, f=0.1	0.993	0.969	0.963	0.627	0
CAT	known strain	8	r=10, f=0.1	0.995	0.969	0.964	0.753	0
CAT	known strain	9	r=10, f=0.1	0.992	0.969	0.961	0.771	0
CAT	known strain	10	r=10, f=0.1	0.994	0.971	0.966	0.733	0
CAT	known strain	1	r=10, f=0.2	0.994	0.964	0.958	0.705	0
CAT	known strain	2	r=10, f=0.2	0.992	0.962	0.954	0.787	0
CAT	known strain	3	r=10, f=0.2	0.993	0.966	0.96	0.65	0
CAT	known strain	4	r=10, f=0.2	0.994	0.969	0.963	0.721	0
CAT	known strain	5	r=10, f=0.2	0.993	0.964	0.957	0.631	0
CAT	known strain	6	r=10, f=0.2	0.994	0.972	0.966	0.691	0
CAT	known strain	7	r=10, f=0.2	0.993	0.969	0.963	0.637	0
CAT	known strain	8	r=10, f=0.2	0.995	0.968	0.964	0.762	0
CAT	known strain	9	r=10, f=0.2	0.992	0.969	0.961	0.78	0
CAT	known strain	10	r=10, f=0.2	0.995	0.971	0.966	0.742	0
CAT	known strain	1	r=10, f=0.3	0.994	0.963	0.958	0.721	0
CAT	known strain	2	r=10, f=0.3	0.992	0.961	0.954	0.801	0
CAT	known strain	3	r=10, f=0.3	0.994	0.965	0.959	0.664	0
CAT	known strain	4	r=10, f=0.3	0.994	0.968	0.963	0.737	0
CAT	known strain	5	r=10, f=0.3	0.993	0.963	0.957	0.647	0
CAT	known strain	6	r=10, f=0.3	0.994	0.972	0.966	0.707	0
CAT	known strain	7	r=10, f=0.3	0.994	0.969	0.963	0.652	0
CAT	known strain	8	r=10, f=0.3	0.996	0.968	0.964	0.777	0
CAT	known strain	9	r=10, f=0.3	0.993	0.968	0.961	0.794	0
CAT	known strain	10	r=10, f=0.3	0.995	0.971	0.966	0.759	0
CAT	known strain	1	r=10, f=0.4	0.995	0.963	0.958	0.745	0
CAT	known strain	2	r=10, f=0.4	0.992	0.961	0.953	0.82	0
CAT	known strain	3	r=10, f=0.4	0.994	0.965	0.959	0.683	0
CAT	known strain	4	r=10, f=0.4	0.995	0.968	0.962	0.757	0
CAT	known strain	5	r=10, f=0.4	0.993	0.963	0.957	0.669	0
CAT	known strain	6	r=10, f=0.4	0.994	0.971	0.966	0.725	0
CAT	known strain	7	r=10, f=0.4	0.994	0.968	0.962	0.672	0
CAT	known strain	8	r=10, f=0.4	0.996	0.968	0.964	0.795	0
CAT	known strain	9	r=10, f=0.4	0.993	0.968	0.961	0.814	0
CAT	known strain	10	r=10, f=0.4	0.995	0.97	0.966	0.781	0
CAT	known strain	1	r=10, f=0.5	0.996	0.962	0.957	0.766	0
CAT	known strain	2	r=10, f=0.5	0.993	0.96	0.953	0.844	0
CAT	known strain	3	r=10, f=0.5	0.994	0.964	0.958	0.707	0
CAT	known strain	4	r=10, f=0.5	0.995	0.967	0.962	0.777	0
CAT	known strain	5	r=10, f=0.5	0.994	0.962	0.956	0.692	0
CAT	known strain	6	r=10, f=0.5	0.995	0.971	0.965	0.746	0
CAT	known strain	7	r=10, f=0.5	0.994	0.968	0.962	0.692	0
CAT	known strain	8	r=10, f=0.5	0.997	0.967	0.964	0.816	0
CAT	known strain	9	r=10, f=0.5	0.993	0.968	0.961	0.835	0
CAT	known strain	10	r=10, f=0.5	0.996	0.97	0.966	0.805	0
CAT	known strain	1	r=10, f=0.6	0.996	0.961	0.957	0.796	0
CAT	known strain	2	r=10, f=0.6	0.993	0.959	0.953	0.868	0
CAT	known strain	3	r=10, f=0.6	0.994	0.964	0.959	0.735	0
CAT	known strain	4	r=10, f=0.6	0.995	0.966	0.962	0.803	0
CAT	known strain	5	r=10, f=0.6	0.994	0.962	0.956	0.717	0
CAT	known strain	6	r=10, f=0.6	0.995	0.97	0.965	0.783	0
CAT	known strain	7	r=10, f=0.6	0.994	0.967	0.962	0.715	0
CAT	known strain	8	r=10, f=0.6	0.997	0.966	0.962	0.836	0
CAT	known strain	9	r=10, f=0.6	0.994	0.967	0.961	0.858	0
CAT	known strain	10	r=10, f=0.6	0.996	0.969	0.966	0.833	0
CAT	known strain	1	r=10, f=0.7	0.996	0.96	0.956	0.822	0
CAT	known strain	2	r=10, f=0.7	0.994	0.959	0.953	0.886	0
CAT	known strain	3	r=10, f=0.7	0.995	0.963	0.958	0.768	0
CAT	known strain	4	r=10, f=0.7	0.996	0.966	0.962	0.831	0
CAT	known strain	5	r=10, f=0.7	0.994	0.96	0.955	0.741	0
CAT	known strain	6	r=10, f=0.7	0.995	0.969	0.965	0.811	0
CAT	known strain	7	r=10, f=0.7	0.994	0.967	0.961	0.74	0
CAT	known strain	8	r=10, f=0.7	0.997	0.965	0.962	0.854	0
CAT	known strain	9	r=10, f=0.7	0.994	0.966	0.961	0.887	0
CAT	known strain	10	r=10, f=0.7	0.997	0.969	0.966	0.861	0
CAT	known strain	1	r=10, f=0.8	0.996	0.959	0.955	0.85	0
CAT	known strain	2	r=10, f=0.8	0.994	0.958	0.952	0.913	0
CAT	known strain	3	r=10, f=0.8	0.995	0.962	0.957	0.795	0
CAT	known strain	4	r=10, f=0.8	0.996	0.965	0.961	0.86	0
CAT	known strain	5	r=10, f=0.8	0.994	0.96	0.955	0.77	0
CAT	known strain	6	r=10, f=0.8	0.995	0.969	0.964	0.84	0
CAT	known strain	7	r=10, f=0.8	0.994	0.966	0.96	0.765	0
CAT	known strain	8	r=10, f=0.8	0.997	0.964	0.961	0.877	0
CAT	known strain	9	r=10, f=0.8	0.995	0.966	0.96	0.913	0
CAT	known strain	10	r=10, f=0.8	0.997	0.968	0.965	0.892	0
CAT	known strain	1	r=10, f=0.9	0.996	0.958	0.954	0.868	0
CAT	known strain	2	r=10, f=0.9	0.994	0.957	0.951	0.931	0
CAT	known strain	3	r=10, f=0.9	0.995	0.961	0.957	0.815	0
CAT	known strain	4	r=10, f=0.9	0.996	0.965	0.961	0.878	0
CAT	known strain	5	r=10, f=0.9	0.995	0.96	0.954	0.796	0
CAT	known strain	6	r=10, f=0.9	0.995	0.968	0.964	0.866	0
CAT	known strain	7	r=10, f=0.9	0.994	0.965	0.959	0.788	0
CAT	known strain	8	r=10, f=0.9	0.997	0.964	0.961	0.897	0
CAT	known strain	9	r=10, f=0.9	0.995	0.965	0.96	0.933	0
CAT	known strain	10	r=10, f=0.9	0.997	0.968	0.965	0.914	0
CAT	known strain	1	r=15, f=0.1	0.996	0.959	0.954	0.931	0
CAT	known strain	2	r=15, f=0.1	0.993	0.957	0.951	0.986	0
CAT	known strain	3	r=15, f=0.1	0.994	0.961	0.956	0.859	0
CAT	known strain	4	r=15, f=0.1	0.995	0.964	0.96	0.934	0
CAT	known strain	5	r=15, f=0.1	0.995	0.959	0.954	0.849	0
CAT	known strain	6	r=15, f=0.1	0.996	0.968	0.963	0.897	0
CAT	known strain	7	r=15, f=0.1	0.994	0.964	0.958	0.837	0
CAT	known strain	8	r=15, f=0.1	0.997	0.964	0.961	0.956	0
CAT	known strain	9	r=15, f=0.1	0.994	0.964	0.958	0.982	0
CAT	known strain	10	r=15, f=0.1	0.996	0.966	0.962	0.96	0
CAT	known strain	1	r=15, f=0.2	0.996	0.958	0.954	0.947	0
CAT	known strain	2	r=15, f=0.2	0.993	0.957	0.951	1	0
CAT	known strain	3	r=15, f=0.2	0.995	0.961	0.956	0.873	0
CAT	known strain	4	r=15, f=0.2	0.995	0.964	0.959	0.948	0
CAT	known strain	5	r=15, f=0.2	0.995	0.959	0.954	0.86	0
CAT	known strain	6	r=15, f=0.2	0.996	0.967	0.963	0.913	0
CAT	known strain	7	r=15, f=0.2	0.994	0.964	0.958	0.853	0
CAT	known strain	8	r=15, f=0.2	0.997	0.964	0.96	0.97	0
CAT	known strain	9	r=15, f=0.2	0.994	0.964	0.959	0.996	0
CAT	known strain	10	r=15, f=0.2	0.996	0.966	0.962	0.973	0
CAT	known strain	1	r=15, f=0.3	0.996	0.957	0.953	0.969	0
CAT	known strain	2	r=15, f=0.3	0.994	0.956	0.951	1.025	0
CAT	known strain	3	r=15, f=0.3	0.995	0.96	0.955	0.894	0
CAT	known strain	4	r=15, f=0.3	0.996	0.963	0.959	0.974	0
CAT	known strain	5	r=15, f=0.3	0.995	0.958	0.954	0.886	0
CAT	known strain	6	r=15, f=0.3	0.996	0.967	0.963	0.934	0
CAT	known strain	7	r=15, f=0.3	0.994	0.964	0.958	0.876	0
CAT	known strain	8	r=15, f=0.3	0.997	0.963	0.96	0.991	0
CAT	known strain	9	r=15, f=0.3	0.995	0.963	0.958	1.017	0
CAT	known strain	10	r=15, f=0.3	0.997	0.965	0.962	0.999	0
CAT	known strain	1	r=15, f=0.4	0.997	0.956	0.953	1	0
CAT	known strain	2	r=15, f=0.4	0.994	0.955	0.95	1.056	0
CAT	known strain	3	r=15, f=0.4	0.995	0.959	0.955	0.919	0
CAT	known strain	4	r=15, f=0.4	0.996	0.962	0.959	1.004	0
CAT	known strain	5	r=15, f=0.4	0.995	0.957	0.953	0.916	0
CAT	known strain	6	r=15, f=0.4	0.996	0.966	0.962	0.959	0
CAT	known strain	7	r=15, f=0.4	0.994	0.963	0.957	0.903	0
CAT	known strain	8	r=15, f=0.4	0.997	0.962	0.96	1.016	0
CAT	known strain	9	r=15, f=0.4	0.995	0.962	0.958	1.051	0
CAT	known strain	10	r=15, f=0.4	0.997	0.964	0.961	1.029	0
CAT	known strain	1	r=15, f=0.5	0.997	0.955	0.952	1.029	0
CAT	known strain	2	r=15, f=0.5	0.995	0.955	0.949	1.091	0
CAT	known strain	3	r=15, f=0.5	0.995	0.958	0.954	0.953	0
CAT	known strain	4	r=15, f=0.5	0.997	0.961	0.958	1.036	1
CAT	known strain	5	r=15, f=0.5	0.996	0.957	0.952	0.953	0
CAT	known strain	6	r=15, f=0.5	0.996	0.965	0.961	0.985	0
CAT	known strain	7	r=15, f=0.5	0.995	0.962	0.957	0.935	0
CAT	known strain	8	r=15, f=0.5	0.998	0.961	0.959	1.046	0
CAT	known strain	9	r=15, f=0.5	0.995	0.962	0.957	1.081	0
CAT	known strain	10	r=15, f=0.5	0.997	0.963	0.961	1.061	0
CAT	known strain	1	r=15, f=0.6	0.997	0.953	0.951	1.065	0
CAT	known strain	2	r=15, f=0.6	0.995	0.953	0.949	1.125	1
CAT	known strain	3	r=15, f=0.6	0.996	0.957	0.953	0.989	0
CAT	known strain	4	r=15, f=0.6	0.997	0.96	0.957	1.075	1
CAT	known strain	5	r=15, f=0.6	0.996	0.955	0.951	0.99	0
CAT	known strain	6	r=15, f=0.6	0.997	0.964	0.96	1.029	0
CAT	known strain	7	r=15, f=0.6	0.995	0.961	0.956	0.968	0
CAT	known strain	8	r=15, f=0.6	0.998	0.959	0.957	1.075	0
CAT	known strain	9	r=15, f=0.6	0.996	0.961	0.957	1.114	1
CAT	known strain	10	r=15, f=0.6	0.998	0.963	0.961	1.108	0
CAT	known strain	1	r=15, f=0.7	0.997	0.952	0.949	1.094	0
CAT	known strain	2	r=15, f=0.7	0.995	0.953	0.948	1.151	1
CAT	known strain	3	r=15, f=0.7	0.996	0.956	0.952	1.031	0
CAT	known strain	4	r=15, f=0.7	0.997	0.959	0.956	1.11	1
CAT	known strain	5	r=15, f=0.7	0.996	0.955	0.951	1.031	0
CAT	known strain	6	r=15, f=0.7	0.997	0.963	0.96	1.071	0
CAT	known strain	7	r=15, f=0.7	0.995	0.961	0.956	1.003	0
CAT	known strain	8	r=15, f=0.7	0.998	0.959	0.956	1.107	0
CAT	known strain	9	r=15, f=0.7	0.996	0.96	0.956	1.159	1
CAT	known strain	10	r=15, f=0.7	0.998	0.962	0.96	1.144	0
CAT	known strain	1	r=15, f=0.8	0.997	0.95	0.948	1.131	0
CAT	known strain	2	r=15, f=0.8	0.995	0.951	0.946	1.186	1
CAT	known strain	3	r=15, f=0.8	0.996	0.954	0.951	1.072	0
CAT	known strain	4	r=15, f=0.8	0.997	0.958	0.956	1.145	1
CAT	known strain	5	r=15, f=0.8	0.996	0.954	0.95	1.074	0
CAT	known strain	6	r=15, f=0.8	0.997	0.962	0.959	1.117	0
CAT	known strain	7	r=15, f=0.8	0.995	0.959	0.954	1.041	0
CAT	known strain	8	r=15, f=0.8	0.998	0.957	0.955	1.137	0
CAT	known strain	9	r=15, f=0.8	0.996	0.959	0.955	1.194	1
CAT	known strain	10	r=15, f=0.8	0.998	0.961	0.959	1.18	0
CAT	known strain	1	r=15, f=0.9	0.998	0.949	0.947	1.153	1
CAT	known strain	2	r=15, f=0.9	0.995	0.95	0.946	1.21	1
CAT	known strain	3	r=15, f=0.9	0.996	0.954	0.95	1.103	0
CAT	known strain	4	r=15, f=0.9	0.997	0.958	0.955	1.17	1
CAT	known strain	5	r=15, f=0.9	0.996	0.953	0.949	1.106	0
CAT	known strain	6	r=15, f=0.9	0.997	0.961	0.958	1.148	0
CAT	known strain	7	r=15, f=0.9	0.995	0.958	0.953	1.07	0
CAT	known strain	8	r=15, f=0.9	0.998	0.956	0.954	1.162	1
CAT	known strain	9	r=15, f=0.9	0.996	0.958	0.954	1.223	1
CAT	known strain	10	r=15, f=0.9	0.998	0.96	0.958	1.207	0
CAT	known strain	1	r=20, f=0.1	0.996	0.948	0.944	1.156	0
CAT	known strain	2	r=20, f=0.1	0.994	0.949	0.943	1.209	1
CAT	known strain	3	r=20, f=0.1	0.996	0.955	0.951	1.099	0
CAT	known strain	4	r=20, f=0.1	0.996	0.957	0.953	1.178	1
CAT	known strain	5	r=20, f=0.1	0.996	0.951	0.947	1.095	0
CAT	known strain	6	r=20, f=0.1	0.996	0.96	0.956	1.115	0
CAT	known strain	7	r=20, f=0.1	0.995	0.956	0.951	1.074	0
CAT	known strain	8	r=20, f=0.1	0.997	0.958	0.955	1.192	1
CAT	known strain	9	r=20, f=0.1	0.995	0.958	0.953	1.244	1
CAT	known strain	10	r=20, f=0.1	0.996	0.958	0.954	1.214	0
CAT	known strain	1	r=20, f=0.2	0.996	0.948	0.944	1.18	1
CAT	known strain	2	r=20, f=0.2	0.995	0.948	0.943	1.235	1
CAT	known strain	3	r=20, f=0.2	0.996	0.954	0.95	1.12	0
CAT	known strain	4	r=20, f=0.2	0.996	0.956	0.953	1.197	1
CAT	known strain	5	r=20, f=0.2	0.997	0.95	0.947	1.113	0
CAT	known strain	6	r=20, f=0.2	0.996	0.96	0.956	1.138	0
CAT	known strain	7	r=20, f=0.2	0.995	0.955	0.951	1.101	0
CAT	known strain	8	r=20, f=0.2	0.997	0.957	0.954	1.213	1
CAT	known strain	9	r=20, f=0.2	0.995	0.958	0.953	1.263	1
CAT	known strain	10	r=20, f=0.2	0.997	0.957	0.954	1.232	0
CAT	known strain	1	r=20, f=0.3	0.997	0.946	0.943	1.211	1
CAT	known strain	2	r=20, f=0.3	0.995	0.947	0.943	1.27	1
CAT	known strain	3	r=20, f=0.3	0.996	0.953	0.95	1.153	0
CAT	known strain	4	r=20, f=0.3	0.997	0.954	0.951	1.234	1
CAT	known strain	5	r=20, f=0.3	0.997	0.949	0.946	1.149	0
CAT	known strain	6	r=20, f=0.3	0.996	0.959	0.956	1.162	0
CAT	known strain	7	r=20, f=0.3	0.995	0.955	0.95	1.13	0
CAT	known strain	8	r=20, f=0.3	0.997	0.956	0.953	1.24	1
CAT	known strain	9	r=20, f=0.3	0.996	0.957	0.953	1.301	1
CAT	known strain	10	r=20, f=0.3	0.997	0.956	0.953	1.267	0
CAT	known strain	1	r=20, f=0.4	0.997	0.945	0.942	1.248	1
CAT	known strain	2	r=20, f=0.4	0.995	0.946	0.941	1.31	1
CAT	known strain	3	r=20, f=0.4	0.997	0.951	0.948	1.191	0
CAT	known strain	4	r=20, f=0.4	0.997	0.954	0.951	1.277	1
CAT	known strain	5	r=20, f=0.4	0.997	0.948	0.945	1.194	0
CAT	known strain	6	r=20, f=0.4	0.997	0.958	0.955	1.199	0
CAT	known strain	7	r=20, f=0.4	0.995	0.953	0.949	1.168	1
CAT	known strain	8	r=20, f=0.4	0.998	0.955	0.952	1.278	1
CAT	known strain	9	r=20, f=0.4	0.996	0.955	0.952	1.342	1
CAT	known strain	10	r=20, f=0.4	0.997	0.954	0.952	1.312	0
CAT	known strain	1	r=20, f=0.5	0.997	0.943	0.941	1.289	1
CAT	known strain	2	r=20, f=0.5	0.996	0.945	0.941	1.36	1
CAT	known strain	3	r=20, f=0.5	0.997	0.95	0.947	1.234	0
CAT	known strain	4	r=20, f=0.5	0.997	0.952	0.95	1.324	1
CAT	known strain	5	r=20, f=0.5	0.997	0.946	0.944	1.25	0
CAT	known strain	6	r=20, f=0.5	0.997	0.956	0.953	1.241	1
CAT	known strain	7	r=20, f=0.5	0.995	0.952	0.948	1.218	1
CAT	known strain	8	r=20, f=0.5	0.998	0.953	0.951	1.321	1
CAT	known strain	9	r=20, f=0.5	0.996	0.955	0.951	1.387	1
CAT	known strain	10	r=20, f=0.5	0.998	0.953	0.951	1.355	1
CAT	known strain	1	r=20, f=0.6	0.998	0.941	0.939	1.335	1
CAT	known strain	2	r=20, f=0.6	0.996	0.943	0.939	1.407	1
CAT	known strain	3	r=20, f=0.6	0.997	0.948	0.946	1.278	1
CAT	known strain	4	r=20, f=0.6	0.998	0.951	0.948	1.375	1
CAT	known strain	5	r=20, f=0.6	0.997	0.945	0.942	1.303	1
CAT	known strain	6	r=20, f=0.6	0.997	0.955	0.952	1.296	1
CAT	known strain	7	r=20, f=0.6	0.996	0.951	0.946	1.26	1
CAT	known strain	8	r=20, f=0.6	0.998	0.951	0.949	1.369	1
CAT	known strain	9	r=20, f=0.6	0.997	0.953	0.95	1.431	1
CAT	known strain	10	r=20, f=0.6	0.998	0.952	0.95	1.415	1
CAT	known strain	1	r=20, f=0.7	0.998	0.939	0.937	1.379	1
CAT	known strain	2	r=20, f=0.7	0.996	0.942	0.938	1.448	1
CAT	known strain	3	r=20, f=0.7	0.997	0.946	0.944	1.334	1
CAT	known strain	4	r=20, f=0.7	0.998	0.948	0.946	1.419	1
CAT	known strain	5	r=20, f=0.7	0.997	0.943	0.941	1.358	1
CAT	known strain	6	r=20, f=0.7	0.997	0.953	0.95	1.348	1
CAT	known strain	7	r=20, f=0.7	0.996	0.949	0.945	1.314	1
CAT	known strain	8	r=20, f=0.7	0.998	0.949	0.947	1.413	1
CAT	known strain	9	r=20, f=0.7	0.997	0.951	0.948	1.484	1
CAT	known strain	10	r=20, f=0.7	0.998	0.95	0.949	1.464	1
CAT	known strain	1	r=20, f=0.8	0.998	0.937	0.935	1.427	1
CAT	known strain	2	r=20, f=0.8	0.996	0.939	0.936	1.498	1
CAT	known strain	3	r=20, f=0.8	0.997	0.944	0.942	1.385	1
CAT	known strain	4	r=20, f=0.8	0.998	0.947	0.945	1.473	1
CAT	known strain	5	r=20, f=0.8	0.997	0.942	0.939	1.415	1
CAT	known strain	6	r=20, f=0.8	0.997	0.951	0.948	1.403	1
CAT	known strain	7	r=20, f=0.8	0.996	0.947	0.943	1.358	1
CAT	known strain	8	r=20, f=0.8	0.998	0.947	0.946	1.458	1
CAT	known strain	9	r=20, f=0.8	0.997	0.949	0.946	1.534	1
CAT	known strain	10	r=20, f=0.8	0.998	0.949	0.947	1.514	1
CAT	known strain	1	r=20, f=0.9	0.998	0.935	0.933	1.455	1
CAT	known strain	2	r=20, f=0.9	0.996	0.938	0.934	1.527	1
CAT	known strain	3	r=20, f=0.9	0.997	0.943	0.941	1.423	1
CAT	known strain	4	r=20, f=0.9	0.998	0.946	0.944	1.509	1
CAT	known strain	5	r=20, f=0.9	0.997	0.941	0.938	1.448	1
CAT	known strain	6	r=20, f=0.9	0.997	0.949	0.947	1.435	1
CAT	known strain	7	r=20, f=0.9	0.996	0.945	0.941	1.397	1
CAT	known strain	8	r=20, f=0.9	0.998	0.946	0.945	1.487	1
CAT	known strain	9	r=20, f=0.9	0.997	0.947	0.945	1.566	1
CAT	known strain	10	r=20, f=0.9	0.998	0.948	0.946	1.543	1
CAT	known strain	1	r=25, f=0.1	0.997	0.936	0.933	1.408	1
CAT	known strain	2	r=25, f=0.1	0.996	0.936	0.932	1.465	1
CAT	known strain	3	r=25, f=0.1	0.997	0.941	0.938	1.353	1
CAT	known strain	4	r=25, f=0.1	0.997	0.944	0.941	1.463	1
CAT	known strain	5	r=25, f=0.1	0.997	0.939	0.936	1.356	1
CAT	known strain	6	r=25, f=0.1	0.997	0.949	0.946	1.391	1
CAT	known strain	7	r=25, f=0.1	0.995	0.944	0.94	1.343	1
CAT	known strain	8	r=25, f=0.1	0.997	0.946	0.943	1.455	1
CAT	known strain	9	r=25, f=0.1	0.996	0.945	0.941	1.509	1
CAT	known strain	10	r=25, f=0.1	0.997	0.944	0.942	1.482	1
CAT	known strain	1	r=25, f=0.2	0.997	0.935	0.932	1.44	1
CAT	known strain	2	r=25, f=0.2	0.996	0.935	0.931	1.497	1
CAT	known strain	3	r=25, f=0.2	0.997	0.94	0.937	1.382	1
CAT	known strain	4	r=25, f=0.2	0.997	0.943	0.94	1.491	1
CAT	known strain	5	r=25, f=0.2	0.997	0.938	0.935	1.379	1
CAT	known strain	6	r=25, f=0.2	0.997	0.949	0.945	1.424	1
CAT	known strain	7	r=25, f=0.2	0.995	0.944	0.939	1.38	1
CAT	known strain	8	r=25, f=0.2	0.997	0.945	0.942	1.484	1
CAT	known strain	9	r=25, f=0.2	0.996	0.944	0.941	1.535	1
CAT	known strain	10	r=25, f=0.2	0.998	0.944	0.942	1.508	1
CAT	known strain	1	r=25, f=0.3	0.998	0.933	0.93	1.484	1
CAT	known strain	2	r=25, f=0.3	0.996	0.933	0.93	1.544	1
CAT	known strain	3	r=25, f=0.3	0.997	0.938	0.935	1.423	1
CAT	known strain	4	r=25, f=0.3	0.997	0.941	0.938	1.534	1
CAT	known strain	5	r=25, f=0.3	0.997	0.937	0.934	1.429	1
CAT	known strain	6	r=25, f=0.3	0.997	0.947	0.944	1.457	1
CAT	known strain	7	r=25, f=0.3	0.995	0.942	0.938	1.423	1
CAT	known strain	8	r=25, f=0.3	0.997	0.943	0.941	1.523	1
CAT	known strain	9	r=25, f=0.3	0.996	0.943	0.94	1.58	1
CAT	known strain	10	r=25, f=0.3	0.998	0.942	0.94	1.552	1
CAT	known strain	1	r=25, f=0.4	0.998	0.931	0.929	1.539	1
CAT	known strain	2	r=25, f=0.4	0.996	0.931	0.928	1.592	1
CAT	known strain	3	r=25, f=0.4	0.997	0.936	0.934	1.478	1
CAT	known strain	4	r=25, f=0.4	0.997	0.939	0.936	1.585	1
CAT	known strain	5	r=25, f=0.4	0.997	0.934	0.932	1.491	1
CAT	known strain	6	r=25, f=0.4	0.997	0.945	0.942	1.51	1
CAT	known strain	7	r=25, f=0.4	0.995	0.94	0.936	1.471	1
CAT	known strain	8	r=25, f=0.4	0.998	0.941	0.939	1.575	1
CAT	known strain	9	r=25, f=0.4	0.997	0.941	0.938	1.63	1
CAT	known strain	10	r=25, f=0.4	0.998	0.94	0.938	1.614	1
CAT	known strain	1	r=25, f=0.5	0.998	0.929	0.927	1.592	1
CAT	known strain	2	r=25, f=0.5	0.997	0.928	0.925	1.647	1
CAT	known strain	3	r=25, f=0.5	0.998	0.934	0.932	1.532	1
CAT	known strain	4	r=25, f=0.5	0.998	0.936	0.934	1.65	1
CAT	known strain	5	r=25, f=0.5	0.998	0.932	0.93	1.554	1
CAT	known strain	6	r=25, f=0.5	0.997	0.942	0.939	1.561	1
CAT	known strain	7	r=25, f=0.5	0.996	0.939	0.934	1.54	1
CAT	known strain	8	r=25, f=0.5	0.998	0.938	0.937	1.634	1
CAT	known strain	9	r=25, f=0.5	0.997	0.939	0.936	1.688	1
CAT	known strain	10	r=25, f=0.5	0.998	0.937	0.936	1.669	1
CAT	known strain	1	r=25, f=0.6	0.998	0.925	0.924	1.646	1
CAT	known strain	2	r=25, f=0.6	0.997	0.925	0.922	1.714	1
CAT	known strain	3	r=25, f=0.6	0.998	0.932	0.93	1.594	1
CAT	known strain	4	r=25, f=0.6	0.998	0.934	0.932	1.72	1
CAT	known strain	5	r=25, f=0.6	0.998	0.929	0.927	1.615	1
CAT	known strain	6	r=25, f=0.6	0.997	0.938	0.936	1.619	1
CAT	known strain	7	r=25, f=0.6	0.996	0.936	0.933	1.599	1
CAT	known strain	8	r=25, f=0.6	0.998	0.934	0.933	1.69	1
CAT	known strain	9	r=25, f=0.6	0.997	0.936	0.934	1.742	1
CAT	known strain	10	r=25, f=0.6	0.999	0.935	0.934	1.737	1
CAT	known strain	1	r=25, f=0.7	0.998	0.923	0.921	1.701	1
CAT	known strain	2	r=25, f=0.7	0.997	0.923	0.92	1.765	1
CAT	known strain	3	r=25, f=0.7	0.998	0.929	0.927	1.658	1
CAT	known strain	4	r=25, f=0.7	0.998	0.931	0.929	1.777	1
CAT	known strain	5	r=25, f=0.7	0.998	0.926	0.924	1.682	1
CAT	known strain	6	r=25, f=0.7	0.998	0.935	0.932	1.679	1
CAT	known strain	7	r=25, f=0.7	0.996	0.934	0.93	1.661	1
CAT	known strain	8	r=25, f=0.7	0.998	0.932	0.931	1.751	1
CAT	known strain	9	r=25, f=0.7	0.997	0.934	0.931	1.806	1
CAT	known strain	10	r=25, f=0.7	0.999	0.933	0.932	1.794	1
CAT	known strain	1	r=25, f=0.8	0.998	0.919	0.917	1.755	1
CAT	known strain	2	r=25, f=0.8	0.997	0.919	0.916	1.822	1
CAT	known strain	3	r=25, f=0.8	0.998	0.926	0.924	1.715	1
CAT	known strain	4	r=25, f=0.8	0.998	0.929	0.927	1.835	1
CAT	known strain	5	r=25, f=0.8	0.998	0.923	0.921	1.747	1
CAT	known strain	6	r=25, f=0.8	0.998	0.932	0.929	1.738	1
CAT	known strain	7	r=25, f=0.8	0.996	0.931	0.927	1.71	1
CAT	known strain	8	r=25, f=0.8	0.999	0.929	0.927	1.804	1
CAT	known strain	9	r=25, f=0.8	0.998	0.93	0.927	1.86	1
CAT	known strain	10	r=25, f=0.8	0.999	0.93	0.929	1.855	1
CAT	known strain	1	r=25, f=0.9	0.998	0.917	0.916	1.79	1
CAT	known strain	2	r=25, f=0.9	0.997	0.917	0.915	1.859	1
CAT	known strain	3	r=25, f=0.9	0.998	0.924	0.922	1.759	1
CAT	known strain	4	r=25, f=0.9	0.998	0.927	0.925	1.876	1
CAT	known strain	5	r=25, f=0.9	0.998	0.921	0.919	1.783	1
CAT	known strain	6	r=25, f=0.9	0.998	0.929	0.927	1.778	1
CAT	known strain	7	r=25, f=0.9	0.996	0.929	0.925	1.755	1
CAT	known strain	8	r=25, f=0.9	0.999	0.926	0.925	1.836	1
CAT	known strain	9	r=25, f=0.9	0.998	0.927	0.925	1.893	1
CAT	known strain	10	r=25, f=0.9	0.999	0.927	0.926	1.884	1
CAT	known strain	1	r=30, f=0.1	0.997	0.919	0.916	1.682	1
CAT	known strain	2	r=30, f=0.1	0.996	0.917	0.913	1.723	1
CAT	known strain	3	r=30, f=0.1	0.997	0.923	0.92	1.644	1
CAT	known strain	4	r=30, f=0.1	0.997	0.929	0.926	1.747	1
CAT	known strain	5	r=30, f=0.1	0.997	0.923	0.92	1.647	1
CAT	known strain	6	r=30, f=0.1	0.997	0.933	0.93	1.66	1
CAT	known strain	7	r=30, f=0.1	0.996	0.927	0.923	1.61	1
CAT	known strain	8	r=30, f=0.1	0.997	0.93	0.927	1.729	1
CAT	known strain	9	r=30, f=0.1	0.997	0.927	0.924	1.789	1
CAT	known strain	10	r=30, f=0.1	0.997	0.924	0.921	1.773	1
CAT	known strain	1	r=30, f=0.2	0.997	0.917	0.915	1.715	1
CAT	known strain	2	r=30, f=0.2	0.996	0.916	0.912	1.766	1
CAT	known strain	3	r=30, f=0.2	0.997	0.922	0.919	1.683	1
CAT	known strain	4	r=30, f=0.2	0.997	0.927	0.925	1.783	1
CAT	known strain	5	r=30, f=0.2	0.997	0.922	0.919	1.681	1
CAT	known strain	6	r=30, f=0.2	0.997	0.932	0.929	1.704	1
CAT	known strain	7	r=30, f=0.2	0.996	0.926	0.922	1.655	1
CAT	known strain	8	r=30, f=0.2	0.997	0.928	0.926	1.767	1
CAT	known strain	9	r=30, f=0.2	0.997	0.926	0.923	1.821	1
CAT	known strain	10	r=30, f=0.2	0.998	0.923	0.921	1.81	1
CAT	known strain	1	r=30, f=0.3	0.998	0.915	0.913	1.773	1
CAT	known strain	2	r=30, f=0.3	0.997	0.914	0.91	1.826	1
CAT	known strain	3	r=30, f=0.3	0.997	0.918	0.916	1.739	1
CAT	known strain	4	r=30, f=0.3	0.998	0.924	0.922	1.833	1
CAT	known strain	5	r=30, f=0.3	0.998	0.919	0.917	1.739	1
CAT	known strain	6	r=30, f=0.3	0.997	0.93	0.927	1.746	1
CAT	known strain	7	r=30, f=0.3	0.996	0.924	0.92	1.714	1
CAT	known strain	8	r=30, f=0.3	0.998	0.925	0.923	1.819	1
CAT	known strain	9	r=30, f=0.3	0.998	0.922	0.92	1.877	1
CAT	known strain	10	r=30, f=0.3	0.998	0.92	0.919	1.877	1
CAT	known strain	1	r=30, f=0.4	0.998	0.911	0.909	1.83	1
CAT	known strain	2	r=30, f=0.4	0.997	0.91	0.907	1.885	1
CAT	known strain	3	r=30, f=0.4	0.998	0.915	0.913	1.804	1
CAT	known strain	4	r=30, f=0.4	0.998	0.921	0.919	1.892	1
CAT	known strain	5	r=30, f=0.4	0.998	0.915	0.913	1.811	1
CAT	known strain	6	r=30, f=0.4	0.998	0.926	0.924	1.81	1
CAT	known strain	7	r=30, f=0.4	0.996	0.921	0.917	1.776	1
CAT	known strain	8	r=30, f=0.4	0.998	0.922	0.92	1.878	1
CAT	known strain	9	r=30, f=0.4	0.998	0.919	0.917	1.94	1
CAT	known strain	10	r=30, f=0.4	0.998	0.917	0.916	1.954	1
CAT	known strain	1	r=30, f=0.5	0.998	0.908	0.906	1.894	1
CAT	known strain	2	r=30, f=0.5	0.997	0.906	0.903	1.954	1
CAT	known strain	3	r=30, f=0.5	0.998	0.912	0.91	1.863	1
CAT	known strain	4	r=30, f=0.5	0.998	0.917	0.915	1.971	1
CAT	known strain	5	r=30, f=0.5	0.998	0.911	0.909	1.882	1
CAT	known strain	6	r=30, f=0.5	0.998	0.922	0.919	1.872	1
CAT	known strain	7	r=30, f=0.5	0.996	0.917	0.914	1.86	1
CAT	known strain	8	r=30, f=0.5	0.998	0.917	0.916	1.946	1
CAT	known strain	9	r=30, f=0.5	0.998	0.916	0.914	2.006	1
CAT	known strain	10	r=30, f=0.5	0.999	0.914	0.913	2.029	1
CAT	known strain	1	r=30, f=0.6	0.999	0.903	0.902	1.968	1
CAT	known strain	2	r=30, f=0.6	0.997	0.9	0.897	2.03	1
CAT	known strain	3	r=30, f=0.6	0.998	0.908	0.906	1.934	1
CAT	known strain	4	r=30, f=0.6	0.998	0.912	0.911	2.053	1
CAT	known strain	5	r=30, f=0.6	0.998	0.908	0.906	1.957	1
CAT	known strain	6	r=30, f=0.6	0.998	0.916	0.914	1.937	1
CAT	known strain	7	r=30, f=0.6	0.996	0.914	0.911	1.932	1
CAT	known strain	8	r=30, f=0.6	0.998	0.912	0.91	2.016	1
CAT	known strain	9	r=30, f=0.6	0.998	0.912	0.91	2.07	1
CAT	known strain	10	r=30, f=0.6	0.999	0.911	0.909	2.108	1
CAT	known strain	1	r=30, f=0.7	0.999	0.899	0.898	2.037	1
CAT	known strain	2	r=30, f=0.7	0.997	0.896	0.894	2.095	1
CAT	known strain	3	r=30, f=0.7	0.998	0.904	0.902	2.005	1
CAT	known strain	4	r=30, f=0.7	0.998	0.908	0.906	2.123	1
CAT	known strain	5	r=30, f=0.7	0.998	0.903	0.901	2.039	1
CAT	known strain	6	r=30, f=0.7	0.998	0.911	0.909	2.012	1
CAT	known strain	7	r=30, f=0.7	0.996	0.91	0.907	1.996	1
CAT	known strain	8	r=30, f=0.7	0.999	0.908	0.907	2.083	1
CAT	known strain	9	r=30, f=0.7	0.998	0.908	0.906	2.139	1
CAT	known strain	10	r=30, f=0.7	0.999	0.907	0.906	2.173	1
CAT	known strain	1	r=30, f=0.8	0.999	0.894	0.893	2.1	1
CAT	known strain	2	r=30, f=0.8	0.997	0.892	0.89	2.165	1
CAT	known strain	3	r=30, f=0.8	0.998	0.898	0.896	2.068	1
CAT	known strain	4	r=30, f=0.8	0.998	0.904	0.902	2.185	1
CAT	known strain	5	r=30, f=0.8	0.998	0.898	0.897	2.111	1
CAT	known strain	6	r=30, f=0.8	0.998	0.906	0.904	2.079	1
CAT	known strain	7	r=30, f=0.8	0.997	0.906	0.903	2.054	1
CAT	known strain	8	r=30, f=0.8	0.999	0.903	0.902	2.143	1
CAT	known strain	9	r=30, f=0.8	0.998	0.902	0.901	2.197	1
CAT	known strain	10	r=30, f=0.8	0.999	0.902	0.902	2.243	1
CAT	known strain	1	r=30, f=0.9	0.999	0.892	0.89	2.136	1
CAT	known strain	2	r=30, f=0.9	0.997	0.889	0.887	2.208	1
CAT	known strain	3	r=30, f=0.9	0.998	0.895	0.893	2.108	1
CAT	known strain	4	r=30, f=0.9	0.998	0.902	0.9	2.234	1
CAT	known strain	5	r=30, f=0.9	0.998	0.896	0.894	2.145	1
CAT	known strain	6	r=30, f=0.9	0.998	0.902	0.9	2.12	1
CAT	known strain	7	r=30, f=0.9	0.997	0.903	0.9	2.095	1
CAT	known strain	8	r=30, f=0.9	0.999	0.9	0.899	2.179	1
CAT	known strain	9	r=30, f=0.9	0.998	0.899	0.897	2.232	1
CAT	known strain	10	r=30, f=0.9	0.999	0.899	0.898	2.279	1
CAT	known strain	1	r=35, f=0.1	0.997	0.896	0.894	1.966	1
CAT	known strain	2	r=35, f=0.1	0.997	0.892	0.89	1.992	1
CAT	known strain	3	r=35, f=0.1	0.997	0.899	0.897	1.938	1
CAT	known strain	4	r=35, f=0.1	0.997	0.905	0.902	2.048	1
CAT	known strain	5	r=35, f=0.1	0.997	0.9	0.897	1.96	1
CAT	known strain	6	r=35, f=0.1	0.997	0.912	0.909	1.932	1
CAT	known strain	7	r=35, f=0.1	0.996	0.909	0.905	1.922	1
CAT	known strain	8	r=35, f=0.1	0.997	0.908	0.905	2.017	1
CAT	known strain	9	r=35, f=0.1	0.997	0.9	0.898	2.061	1
CAT	known strain	10	r=35, f=0.1	0.997	0.898	0.895	2.062	1
CAT	known strain	1	r=35, f=0.2	0.997	0.894	0.891	2.011	1
CAT	known strain	2	r=35, f=0.2	0.997	0.89	0.888	2.045	1
CAT	known strain	3	r=35, f=0.2	0.997	0.898	0.895	1.983	1
CAT	known strain	4	r=35, f=0.2	0.998	0.903	0.901	2.096	1
CAT	known strain	5	r=35, f=0.2	0.997	0.897	0.895	2.008	1
CAT	known strain	6	r=35, f=0.2	0.997	0.909	0.907	1.986	1
CAT	known strain	7	r=35, f=0.2	0.996	0.906	0.903	1.975	1
CAT	known strain	8	r=35, f=0.2	0.997	0.905	0.902	2.063	1
CAT	known strain	9	r=35, f=0.2	0.998	0.899	0.897	2.105	1
CAT	known strain	10	r=35, f=0.2	0.998	0.896	0.894	2.106	1
CAT	known strain	1	r=35, f=0.3	0.998	0.89	0.888	2.082	1
CAT	known strain	2	r=35, f=0.3	0.997	0.887	0.884	2.113	1
CAT	known strain	3	r=35, f=0.3	0.997	0.893	0.891	2.056	1
CAT	known strain	4	r=35, f=0.3	0.998	0.898	0.896	2.153	1
CAT	known strain	5	r=35, f=0.3	0.998	0.894	0.892	2.078	1
CAT	known strain	6	r=35, f=0.3	0.997	0.906	0.903	2.04	1
CAT	known strain	7	r=35, f=0.3	0.996	0.903	0.9	2.049	1
CAT	known strain	8	r=35, f=0.3	0.998	0.901	0.899	2.125	1
CAT	known strain	9	r=35, f=0.3	0.998	0.894	0.892	2.178	1
CAT	known strain	10	r=35, f=0.3	0.998	0.892	0.89	2.188	1
CAT	known strain	1	r=35, f=0.4	0.998	0.884	0.883	2.155	1
CAT	known strain	2	r=35, f=0.4	0.998	0.882	0.879	2.178	1
CAT	known strain	3	r=35, f=0.4	0.998	0.888	0.886	2.13	1
CAT	known strain	4	r=35, f=0.4	0.998	0.893	0.892	2.221	1
CAT	known strain	5	r=35, f=0.4	0.998	0.888	0.886	2.16	1
CAT	known strain	6	r=35, f=0.4	0.998	0.901	0.898	2.111	1
CAT	known strain	7	r=35, f=0.4	0.996	0.899	0.895	2.125	1
CAT	known strain	8	r=35, f=0.4	0.998	0.896	0.894	2.197	1
CAT	known strain	9	r=35, f=0.4	0.998	0.889	0.887	2.249	1
CAT	known strain	10	r=35, f=0.4	0.998	0.887	0.885	2.276	1
CAT	known strain	1	r=35, f=0.5	0.999	0.879	0.878	2.231	1
CAT	known strain	2	r=35, f=0.5	0.998	0.875	0.873	2.255	1
CAT	known strain	3	r=35, f=0.5	0.998	0.883	0.881	2.204	1
CAT	known strain	4	r=35, f=0.5	0.998	0.886	0.885	2.302	1
CAT	known strain	5	r=35, f=0.5	0.998	0.882	0.88	2.233	1
CAT	known strain	6	r=35, f=0.5	0.998	0.895	0.893	2.181	1
CAT	known strain	7	r=35, f=0.5	0.996	0.893	0.89	2.214	1
CAT	known strain	8	r=35, f=0.5	0.998	0.889	0.887	2.272	1
CAT	known strain	9	r=35, f=0.5	0.998	0.884	0.882	2.323	1
CAT	known strain	10	r=35, f=0.5	0.998	0.88	0.879	2.355	1
CAT	known strain	1	r=35, f=0.6	0.999	0.872	0.871	2.315	1
CAT	known strain	2	r=35, f=0.6	0.998	0.868	0.866	2.338	1
CAT	known strain	3	r=35, f=0.6	0.998	0.878	0.876	2.285	1
CAT	known strain	4	r=35, f=0.6	0.998	0.88	0.879	2.393	1
CAT	known strain	5	r=35, f=0.6	0.998	0.876	0.874	2.316	1
CAT	known strain	6	r=35, f=0.6	0.998	0.887	0.886	2.26	1
CAT	known strain	7	r=35, f=0.6	0.996	0.888	0.885	2.298	1
CAT	known strain	8	r=35, f=0.6	0.998	0.881	0.88	2.344	1
CAT	known strain	9	r=35, f=0.6	0.998	0.878	0.876	2.387	1
CAT	known strain	10	r=35, f=0.6	0.999	0.875	0.874	2.444	1
CAT	known strain	1	r=35, f=0.7	0.999	0.865	0.864	2.393	1
CAT	known strain	2	r=35, f=0.7	0.998	0.863	0.861	2.417	1
CAT	known strain	3	r=35, f=0.7	0.998	0.872	0.87	2.362	1
CAT	known strain	4	r=35, f=0.7	0.998	0.874	0.872	2.469	2
CAT	known strain	5	r=35, f=0.7	0.998	0.869	0.867	2.394	1
CAT	known strain	6	r=35, f=0.7	0.998	0.88	0.878	2.332	1
CAT	known strain	7	r=35, f=0.7	0.996	0.882	0.879	2.362	1
CAT	known strain	8	r=35, f=0.7	0.999	0.876	0.874	2.416	1
CAT	known strain	9	r=35, f=0.7	0.998	0.87	0.869	2.465	1
CAT	known strain	10	r=35, f=0.7	0.999	0.869	0.868	2.513	2
CAT	known strain	1	r=35, f=0.8	0.999	0.859	0.857	2.456	1
CAT	known strain	2	r=35, f=0.8	0.998	0.857	0.855	2.485	1
CAT	known strain	3	r=35, f=0.8	0.998	0.864	0.862	2.42	1
CAT	known strain	4	r=35, f=0.8	0.998	0.869	0.867	2.538	2
CAT	known strain	5	r=35, f=0.8	0.998	0.864	0.862	2.469	1
CAT	known strain	6	r=35, f=0.8	0.998	0.873	0.872	2.41	1
CAT	known strain	7	r=35, f=0.8	0.997	0.876	0.873	2.416	1
CAT	known strain	8	r=35, f=0.8	0.999	0.869	0.868	2.487	1
CAT	known strain	9	r=35, f=0.8	0.998	0.863	0.862	2.528	2
CAT	known strain	10	r=35, f=0.8	0.999	0.864	0.863	2.586	2
CAT	known strain	1	r=35, f=0.9	0.999	0.855	0.853	2.494	1
CAT	known strain	2	r=35, f=0.9	0.998	0.853	0.851	2.523	1
CAT	known strain	3	r=35, f=0.9	0.998	0.859	0.857	2.456	1
CAT	known strain	4	r=35, f=0.9	0.998	0.864	0.863	2.576	2
CAT	known strain	5	r=35, f=0.9	0.998	0.86	0.859	2.503	2
CAT	known strain	6	r=35, f=0.9	0.998	0.869	0.867	2.45	1
CAT	known strain	7	r=35, f=0.9	0.997	0.872	0.869	2.459	1
CAT	known strain	8	r=35, f=0.9	0.999	0.865	0.864	2.519	2
CAT	known strain	9	r=35, f=0.9	0.998	0.858	0.857	2.562	2
CAT	known strain	10	r=35, f=0.9	0.999	0.859	0.858	2.619	2
CAT	novel species	1	r=5, f=0.1	0.554	0.914	0.506	1.708	1
CAT	novel species	2	r=5, f=0.1	0.549	0.908	0.499	1.628	1
CAT	novel species	3	r=5, f=0.1	0.537	0.913	0.491	1.642	1
CAT	novel species	4	r=5, f=0.1	0.533	0.92	0.491	1.55	1
CAT	novel species	5	r=5, f=0.1	0.534	0.912	0.487	1.689	1
CAT	novel species	6	r=5, f=0.1	0.525	0.911	0.478	1.651	1
CAT	novel species	7	r=5, f=0.1	0.531	0.91	0.484	1.622	1
CAT	novel species	8	r=5, f=0.1	0.524	0.922	0.483	1.717	1
CAT	novel species	9	r=5, f=0.1	0.523	0.92	0.481	1.673	1
CAT	novel species	10	r=5, f=0.1	0.553	0.916	0.506	1.765	1
CAT	novel species	1	r=5, f=0.2	0.557	0.914	0.509	1.715	1
CAT	novel species	2	r=5, f=0.2	0.555	0.908	0.504	1.641	1
CAT	novel species	3	r=5, f=0.2	0.542	0.913	0.495	1.657	1
CAT	novel species	4	r=5, f=0.2	0.538	0.92	0.495	1.566	1
CAT	novel species	5	r=5, f=0.2	0.536	0.912	0.489	1.696	1
CAT	novel species	6	r=5, f=0.2	0.529	0.91	0.481	1.664	1
CAT	novel species	7	r=5, f=0.2	0.536	0.91	0.488	1.635	1
CAT	novel species	8	r=5, f=0.2	0.527	0.922	0.485	1.721	1
CAT	novel species	9	r=5, f=0.2	0.528	0.92	0.486	1.687	1
CAT	novel species	10	r=5, f=0.2	0.557	0.915	0.51	1.774	1
CAT	novel species	1	r=5, f=0.3	0.566	0.913	0.517	1.742	1
CAT	novel species	2	r=5, f=0.3	0.564	0.908	0.512	1.667	1
CAT	novel species	3	r=5, f=0.3	0.551	0.912	0.503	1.686	1
CAT	novel species	4	r=5, f=0.3	0.549	0.92	0.505	1.597	1
CAT	novel species	5	r=5, f=0.3	0.546	0.912	0.497	1.733	1
CAT	novel species	6	r=5, f=0.3	0.538	0.91	0.49	1.694	1
CAT	novel species	7	r=5, f=0.3	0.544	0.909	0.495	1.664	1
CAT	novel species	8	r=5, f=0.3	0.537	0.921	0.495	1.758	1
CAT	novel species	9	r=5, f=0.3	0.536	0.92	0.493	1.714	1
CAT	novel species	10	r=5, f=0.3	0.569	0.914	0.52	1.813	1
CAT	novel species	1	r=5, f=0.4	0.578	0.912	0.527	1.781	1
CAT	novel species	2	r=5, f=0.4	0.575	0.907	0.521	1.709	1
CAT	novel species	3	r=5, f=0.4	0.565	0.912	0.515	1.734	1
CAT	novel species	4	r=5, f=0.4	0.56	0.919	0.514	1.636	1
CAT	novel species	5	r=5, f=0.4	0.56	0.911	0.511	1.786	1
CAT	novel species	6	r=5, f=0.4	0.552	0.909	0.502	1.734	1
CAT	novel species	7	r=5, f=0.4	0.558	0.909	0.507	1.712	1
CAT	novel species	8	r=5, f=0.4	0.551	0.92	0.507	1.802	1
CAT	novel species	9	r=5, f=0.4	0.547	0.919	0.503	1.75	1
CAT	novel species	10	r=5, f=0.4	0.582	0.914	0.532	1.864	1
CAT	novel species	1	r=5, f=0.5	0.591	0.911	0.539	1.832	1
CAT	novel species	2	r=5, f=0.5	0.586	0.906	0.531	1.75	1
CAT	novel species	3	r=5, f=0.5	0.579	0.911	0.528	1.782	1
CAT	novel species	4	r=5, f=0.5	0.574	0.918	0.527	1.69	1
CAT	novel species	5	r=5, f=0.5	0.576	0.91	0.525	1.848	1
CAT	novel species	6	r=5, f=0.5	0.565	0.908	0.513	1.783	1
CAT	novel species	7	r=5, f=0.5	0.571	0.908	0.519	1.76	1
CAT	novel species	8	r=5, f=0.5	0.564	0.919	0.518	1.849	1
CAT	novel species	9	r=5, f=0.5	0.562	0.918	0.516	1.804	1
CAT	novel species	10	r=5, f=0.5	0.597	0.913	0.545	1.916	1
CAT	novel species	1	r=5, f=0.6	0.61	0.91	0.555	1.909	1
CAT	novel species	2	r=5, f=0.6	0.605	0.904	0.547	1.828	1
CAT	novel species	3	r=5, f=0.6	0.597	0.911	0.543	1.852	1
CAT	novel species	4	r=5, f=0.6	0.591	0.917	0.542	1.758	1
CAT	novel species	5	r=5, f=0.6	0.597	0.91	0.543	1.924	1
CAT	novel species	6	r=5, f=0.6	0.585	0.906	0.53	1.857	1
CAT	novel species	7	r=5, f=0.6	0.589	0.907	0.534	1.827	1
CAT	novel species	8	r=5, f=0.6	0.584	0.917	0.536	1.925	1
CAT	novel species	9	r=5, f=0.6	0.579	0.917	0.53	1.86	1
CAT	novel species	10	r=5, f=0.6	0.616	0.913	0.562	1.994	1
CAT	novel species	1	r=5, f=0.7	0.623	0.909	0.566	1.964	1
CAT	novel species	2	r=5, f=0.7	0.619	0.903	0.559	1.888	1
CAT	novel species	3	r=5, f=0.7	0.612	0.91	0.556	1.917	1
CAT	novel species	4	r=5, f=0.7	0.607	0.916	0.556	1.83	1
CAT	novel species	5	r=5, f=0.7	0.613	0.908	0.557	1.998	1
CAT	novel species	6	r=5, f=0.7	0.602	0.906	0.545	1.923	1
CAT	novel species	7	r=5, f=0.7	0.603	0.905	0.545	1.887	1
CAT	novel species	8	r=5, f=0.7	0.6	0.916	0.549	1.989	1
CAT	novel species	9	r=5, f=0.7	0.595	0.915	0.544	1.919	1
CAT	novel species	10	r=5, f=0.7	0.63	0.911	0.574	2.061	1
CAT	novel species	1	r=5, f=0.8	0.634	0.908	0.576	2.017	1
CAT	novel species	2	r=5, f=0.8	0.631	0.902	0.569	1.93	1
CAT	novel species	3	r=5, f=0.8	0.623	0.908	0.566	1.977	1
CAT	novel species	4	r=5, f=0.8	0.619	0.915	0.566	1.883	1
CAT	novel species	5	r=5, f=0.8	0.624	0.906	0.566	2.05	1
CAT	novel species	6	r=5, f=0.8	0.614	0.904	0.556	1.973	1
CAT	novel species	7	r=5, f=0.8	0.613	0.903	0.553	1.932	1
CAT	novel species	8	r=5, f=0.8	0.612	0.916	0.561	2.047	1
CAT	novel species	9	r=5, f=0.8	0.607	0.914	0.555	1.968	1
CAT	novel species	10	r=5, f=0.8	0.639	0.909	0.581	2.109	1
CAT	novel species	1	r=5, f=0.9	0.639	0.907	0.58	2.046	1
CAT	novel species	2	r=5, f=0.9	0.635	0.901	0.572	1.953	1
CAT	novel species	3	r=5, f=0.9	0.629	0.907	0.571	2.009	1
CAT	novel species	4	r=5, f=0.9	0.625	0.913	0.571	1.912	1
CAT	novel species	5	r=5, f=0.9	0.63	0.906	0.571	2.089	1
CAT	novel species	6	r=5, f=0.9	0.62	0.903	0.56	2	1
CAT	novel species	7	r=5, f=0.9	0.619	0.902	0.558	1.967	1
CAT	novel species	8	r=5, f=0.9	0.618	0.915	0.565	2.075	1
CAT	novel species	9	r=5, f=0.9	0.614	0.913	0.56	1.993	1
CAT	novel species	10	r=5, f=0.9	0.647	0.908	0.588	2.145	1
CAT	novel species	1	r=10, f=0.1	0.663	0.898	0.595	2.194	1
CAT	novel species	2	r=10, f=0.1	0.667	0.895	0.597	2.127	1
CAT	novel species	3	r=10, f=0.1	0.658	0.899	0.592	2.148	1
CAT	novel species	4	r=10, f=0.1	0.655	0.906	0.594	2.059	1
CAT	novel species	5	r=10, f=0.1	0.659	0.894	0.589	2.234	1
CAT	novel species	6	r=10, f=0.1	0.645	0.898	0.579	2.17	1
CAT	novel species	7	r=10, f=0.1	0.643	0.894	0.575	2.084	1
CAT	novel species	8	r=10, f=0.1	0.648	0.906	0.587	2.207	1
CAT	novel species	9	r=10, f=0.1	0.65	0.907	0.59	2.161	1
CAT	novel species	10	r=10, f=0.1	0.672	0.898	0.604	2.295	1
CAT	novel species	1	r=10, f=0.2	0.667	0.897	0.599	2.211	1
CAT	novel species	2	r=10, f=0.2	0.673	0.895	0.603	2.147	1
CAT	novel species	3	r=10, f=0.2	0.663	0.898	0.596	2.167	1
CAT	novel species	4	r=10, f=0.2	0.661	0.905	0.598	2.076	1
CAT	novel species	5	r=10, f=0.2	0.663	0.893	0.592	2.25	1
CAT	novel species	6	r=10, f=0.2	0.65	0.898	0.584	2.19	1
CAT	novel species	7	r=10, f=0.2	0.649	0.894	0.58	2.103	1
CAT	novel species	8	r=10, f=0.2	0.651	0.905	0.59	2.216	1
CAT	novel species	9	r=10, f=0.2	0.655	0.907	0.594	2.176	1
CAT	novel species	10	r=10, f=0.2	0.677	0.897	0.607	2.309	1
CAT	novel species	1	r=10, f=0.3	0.678	0.895	0.607	2.249	1
CAT	novel species	2	r=10, f=0.3	0.682	0.894	0.61	2.178	1
CAT	novel species	3	r=10, f=0.3	0.673	0.897	0.604	2.203	1
CAT	novel species	4	r=10, f=0.3	0.67	0.904	0.606	2.115	1
CAT	novel species	5	r=10, f=0.3	0.673	0.891	0.6	2.289	1
CAT	novel species	6	r=10, f=0.3	0.659	0.897	0.591	2.222	1
CAT	novel species	7	r=10, f=0.3	0.657	0.892	0.587	2.138	1
CAT	novel species	8	r=10, f=0.3	0.663	0.904	0.6	2.262	1
CAT	novel species	9	r=10, f=0.3	0.664	0.906	0.601	2.21	1
CAT	novel species	10	r=10, f=0.3	0.686	0.895	0.614	2.352	1
CAT	novel species	1	r=10, f=0.4	0.688	0.894	0.615	2.294	1
CAT	novel species	2	r=10, f=0.4	0.69	0.892	0.615	2.218	1
CAT	novel species	3	r=10, f=0.4	0.684	0.895	0.613	2.253	1
CAT	novel species	4	r=10, f=0.4	0.68	0.902	0.613	2.159	1
CAT	novel species	5	r=10, f=0.4	0.685	0.889	0.61	2.344	1
CAT	novel species	6	r=10, f=0.4	0.673	0.895	0.602	2.269	1
CAT	novel species	7	r=10, f=0.4	0.669	0.891	0.596	2.184	1
CAT	novel species	8	r=10, f=0.4	0.674	0.903	0.609	2.308	1
CAT	novel species	9	r=10, f=0.4	0.673	0.905	0.609	2.248	1
CAT	novel species	10	r=10, f=0.4	0.698	0.894	0.624	2.409	1
CAT	novel species	1	r=10, f=0.5	0.7	0.891	0.624	2.344	1
CAT	novel species	2	r=10, f=0.5	0.699	0.89	0.622	2.259	1
CAT	novel species	3	r=10, f=0.5	0.695	0.893	0.621	2.302	1
CAT	novel species	4	r=10, f=0.5	0.693	0.9	0.624	2.217	1
CAT	novel species	5	r=10, f=0.5	0.699	0.887	0.62	2.403	1
CAT	novel species	6	r=10, f=0.5	0.682	0.892	0.609	2.313	1
CAT	novel species	7	r=10, f=0.5	0.68	0.889	0.604	2.233	1
CAT	novel species	8	r=10, f=0.5	0.684	0.901	0.617	2.35	1
CAT	novel species	9	r=10, f=0.5	0.684	0.903	0.618	2.298	1
CAT	novel species	10	r=10, f=0.5	0.709	0.892	0.632	2.459	1
CAT	novel species	1	r=10, f=0.6	0.713	0.889	0.634	2.408	1
CAT	novel species	2	r=10, f=0.6	0.713	0.887	0.632	2.319	1
CAT	novel species	3	r=10, f=0.6	0.708	0.892	0.632	2.359	1
CAT	novel species	4	r=10, f=0.6	0.705	0.897	0.633	2.275	1
CAT	novel species	5	r=10, f=0.6	0.714	0.885	0.632	2.465	1
CAT	novel species	6	r=10, f=0.6	0.697	0.89	0.62	2.38	1
CAT	novel species	7	r=10, f=0.6	0.692	0.887	0.613	2.286	1
CAT	novel species	8	r=10, f=0.6	0.697	0.898	0.626	2.409	1
CAT	novel species	9	r=10, f=0.6	0.696	0.9	0.626	2.347	1
CAT	novel species	10	r=10, f=0.6	0.723	0.89	0.643	2.531	1
CAT	novel species	1	r=10, f=0.7	0.724	0.887	0.642	2.461	1
CAT	novel species	2	r=10, f=0.7	0.723	0.885	0.64	2.372	1
CAT	novel species	3	r=10, f=0.7	0.718	0.89	0.639	2.416	1
CAT	novel species	4	r=10, f=0.7	0.716	0.895	0.641	2.337	1
CAT	novel species	5	r=10, f=0.7	0.727	0.882	0.641	2.531	2
CAT	novel species	6	r=10, f=0.7	0.708	0.888	0.629	2.435	1
CAT	novel species	7	r=10, f=0.7	0.701	0.884	0.62	2.336	1
CAT	novel species	8	r=10, f=0.7	0.708	0.896	0.635	2.464	1
CAT	novel species	9	r=10, f=0.7	0.706	0.898	0.634	2.403	1
CAT	novel species	10	r=10, f=0.7	0.733	0.888	0.651	2.591	2
CAT	novel species	1	r=10, f=0.8	0.733	0.884	0.648	2.506	1
CAT	novel species	2	r=10, f=0.8	0.731	0.882	0.645	2.414	1
CAT	novel species	3	r=10, f=0.8	0.725	0.888	0.644	2.47	1
CAT	novel species	4	r=10, f=0.8	0.726	0.894	0.649	2.389	1
CAT	novel species	5	r=10, f=0.8	0.735	0.88	0.647	2.576	2
CAT	novel species	6	r=10, f=0.8	0.718	0.885	0.635	2.485	2
CAT	novel species	7	r=10, f=0.8	0.709	0.881	0.625	2.374	1
CAT	novel species	8	r=10, f=0.8	0.717	0.894	0.641	2.516	2
CAT	novel species	9	r=10, f=0.8	0.714	0.895	0.639	2.441	1
CAT	novel species	10	r=10, f=0.8	0.741	0.885	0.656	2.637	2
CAT	novel species	1	r=10, f=0.9	0.736	0.882	0.65	2.534	1
CAT	novel species	2	r=10, f=0.9	0.735	0.881	0.647	2.436	1
CAT	novel species	3	r=10, f=0.9	0.728	0.887	0.646	2.499	2
CAT	novel species	4	r=10, f=0.9	0.73	0.892	0.651	2.415	1
CAT	novel species	5	r=10, f=0.9	0.74	0.878	0.649	2.606	2
CAT	novel species	6	r=10, f=0.9	0.722	0.883	0.637	2.509	2
CAT	novel species	7	r=10, f=0.9	0.714	0.879	0.628	2.408	1
CAT	novel species	8	r=10, f=0.9	0.722	0.892	0.644	2.543	2
CAT	novel species	9	r=10, f=0.9	0.719	0.894	0.643	2.468	2
CAT	novel species	10	r=10, f=0.9	0.745	0.883	0.658	2.666	2
CAT	novel species	1	r=15, f=0.1	0.731	0.877	0.64	2.575	1
CAT	novel species	2	r=15, f=0.1	0.735	0.877	0.644	2.455	1
CAT	novel species	3	r=15, f=0.1	0.726	0.876	0.635	2.484	1
CAT	novel species	4	r=15, f=0.1	0.723	0.886	0.641	2.406	1
CAT	novel species	5	r=15, f=0.1	0.733	0.869	0.637	2.612	2
CAT	novel species	6	r=15, f=0.1	0.712	0.878	0.625	2.513	2
CAT	novel species	7	r=15, f=0.1	0.709	0.869	0.616	2.414	1
CAT	novel species	8	r=15, f=0.1	0.722	0.882	0.637	2.538	2
CAT	novel species	9	r=15, f=0.1	0.724	0.884	0.64	2.504	2
CAT	novel species	10	r=15, f=0.1	0.735	0.873	0.642	2.666	2
CAT	novel species	1	r=15, f=0.2	0.736	0.875	0.644	2.6	1
CAT	novel species	2	r=15, f=0.2	0.74	0.876	0.649	2.48	1
CAT	novel species	3	r=15, f=0.2	0.732	0.875	0.64	2.512	2
CAT	novel species	4	r=15, f=0.2	0.73	0.885	0.647	2.435	1
CAT	novel species	5	r=15, f=0.2	0.738	0.868	0.641	2.629	2
CAT	novel species	6	r=15, f=0.2	0.718	0.877	0.629	2.536	2
CAT	novel species	7	r=15, f=0.2	0.716	0.868	0.622	2.442	1
CAT	novel species	8	r=15, f=0.2	0.725	0.881	0.639	2.551	2
CAT	novel species	9	r=15, f=0.2	0.729	0.884	0.644	2.522	2
CAT	novel species	10	r=15, f=0.2	0.741	0.872	0.645	2.686	2
CAT	novel species	1	r=15, f=0.3	0.745	0.873	0.65	2.643	2
CAT	novel species	2	r=15, f=0.3	0.751	0.875	0.657	2.526	2
CAT	novel species	3	r=15, f=0.3	0.742	0.873	0.647	2.555	2
CAT	novel species	4	r=15, f=0.3	0.739	0.883	0.653	2.48	1
CAT	novel species	5	r=15, f=0.3	0.748	0.865	0.647	2.678	2
CAT	novel species	6	r=15, f=0.3	0.726	0.875	0.635	2.569	2
CAT	novel species	7	r=15, f=0.3	0.725	0.866	0.628	2.485	1
CAT	novel species	8	r=15, f=0.3	0.735	0.88	0.647	2.601	2
CAT	novel species	9	r=15, f=0.3	0.736	0.882	0.649	2.559	2
CAT	novel species	10	r=15, f=0.3	0.749	0.869	0.651	2.731	2
CAT	novel species	1	r=15, f=0.4	0.754	0.869	0.655	2.686	2
CAT	novel species	2	r=15, f=0.4	0.758	0.871	0.66	2.566	2
CAT	novel species	3	r=15, f=0.4	0.752	0.87	0.654	2.608	2
CAT	novel species	4	r=15, f=0.4	0.747	0.88	0.657	2.525	2
CAT	novel species	5	r=15, f=0.4	0.759	0.862	0.654	2.736	2
CAT	novel species	6	r=15, f=0.4	0.737	0.872	0.642	2.62	2
CAT	novel species	7	r=15, f=0.4	0.736	0.864	0.635	2.537	1
CAT	novel species	8	r=15, f=0.4	0.744	0.878	0.654	2.653	2
CAT	novel species	9	r=15, f=0.4	0.744	0.88	0.655	2.607	2
CAT	novel species	10	r=15, f=0.4	0.761	0.867	0.66	2.793	2
CAT	novel species	1	r=15, f=0.5	0.763	0.865	0.66	2.738	2
CAT	novel species	2	r=15, f=0.5	0.766	0.867	0.664	2.614	2
CAT	novel species	3	r=15, f=0.5	0.762	0.867	0.66	2.666	2
CAT	novel species	4	r=15, f=0.5	0.757	0.876	0.663	2.582	2
CAT	novel species	5	r=15, f=0.5	0.77	0.858	0.661	2.793	2
CAT	novel species	6	r=15, f=0.5	0.745	0.868	0.646	2.661	2
CAT	novel species	7	r=15, f=0.5	0.745	0.861	0.642	2.587	2
CAT	novel species	8	r=15, f=0.5	0.753	0.874	0.659	2.695	2
CAT	novel species	9	r=15, f=0.5	0.753	0.876	0.66	2.654	2
CAT	novel species	10	r=15, f=0.5	0.77	0.863	0.665	2.842	2
CAT	novel species	1	r=15, f=0.6	0.774	0.861	0.667	2.799	2
CAT	novel species	2	r=15, f=0.6	0.776	0.863	0.67	2.673	2
CAT	novel species	3	r=15, f=0.6	0.773	0.864	0.668	2.725	2
CAT	novel species	4	r=15, f=0.6	0.767	0.872	0.669	2.637	2
CAT	novel species	5	r=15, f=0.6	0.78	0.853	0.666	2.843	2
CAT	novel species	6	r=15, f=0.6	0.755	0.863	0.652	2.721	2
CAT	novel species	7	r=15, f=0.6	0.756	0.857	0.648	2.638	2
CAT	novel species	8	r=15, f=0.6	0.762	0.87	0.663	2.745	2
CAT	novel species	9	r=15, f=0.6	0.763	0.873	0.666	2.705	2
CAT	novel species	10	r=15, f=0.6	0.78	0.86	0.67	2.899	2
CAT	novel species	1	r=15, f=0.7	0.783	0.857	0.671	2.847	2
CAT	novel species	2	r=15, f=0.7	0.784	0.859	0.674	2.722	2
CAT	novel species	3	r=15, f=0.7	0.779	0.861	0.67	2.777	2
CAT	novel species	4	r=15, f=0.7	0.775	0.868	0.673	2.692	2
CAT	novel species	5	r=15, f=0.7	0.791	0.85	0.672	2.902	2
CAT	novel species	6	r=15, f=0.7	0.765	0.859	0.658	2.784	2
CAT	novel species	7	r=15, f=0.7	0.764	0.853	0.652	2.69	2
CAT	novel species	8	r=15, f=0.7	0.769	0.866	0.667	2.793	2
CAT	novel species	9	r=15, f=0.7	0.771	0.869	0.67	2.759	2
CAT	novel species	10	r=15, f=0.7	0.789	0.855	0.675	2.955	2
CAT	novel species	1	r=15, f=0.8	0.79	0.853	0.674	2.895	2
CAT	novel species	2	r=15, f=0.8	0.791	0.855	0.676	2.761	2
CAT	novel species	3	r=15, f=0.8	0.785	0.856	0.672	2.829	2
CAT	novel species	4	r=15, f=0.8	0.782	0.866	0.677	2.745	2
CAT	novel species	5	r=15, f=0.8	0.797	0.846	0.675	2.948	2
CAT	novel species	6	r=15, f=0.8	0.772	0.856	0.661	2.831	2
CAT	novel species	7	r=15, f=0.8	0.771	0.85	0.655	2.732	2
CAT	novel species	8	r=15, f=0.8	0.777	0.863	0.67	2.841	2
CAT	novel species	9	r=15, f=0.8	0.776	0.865	0.672	2.802	2
CAT	novel species	10	r=15, f=0.8	0.794	0.852	0.676	2.994	3
CAT	novel species	1	r=15, f=0.9	0.793	0.85	0.674	2.922	2
CAT	novel species	2	r=15, f=0.9	0.793	0.853	0.676	2.783	2
CAT	novel species	3	r=15, f=0.9	0.788	0.854	0.673	2.857	2
CAT	novel species	4	r=15, f=0.9	0.786	0.863	0.678	2.773	2
CAT	novel species	5	r=15, f=0.9	0.801	0.843	0.675	2.974	2
CAT	novel species	6	r=15, f=0.9	0.775	0.853	0.661	2.854	2
CAT	novel species	7	r=15, f=0.9	0.774	0.847	0.656	2.77	2
CAT	novel species	8	r=15, f=0.9	0.779	0.86	0.671	2.864	2
CAT	novel species	9	r=15, f=0.9	0.78	0.863	0.673	2.827	2
CAT	novel species	10	r=15, f=0.9	0.798	0.849	0.677	3.022	3
CAT	novel species	1	r=20, f=0.1	0.771	0.847	0.653	2.839	2
CAT	novel species	2	r=20, f=0.1	0.776	0.851	0.661	2.711	2
CAT	novel species	3	r=20, f=0.1	0.772	0.85	0.656	2.797	2
CAT	novel species	4	r=20, f=0.1	0.767	0.863	0.662	2.703	2
CAT	novel species	5	r=20, f=0.1	0.779	0.84	0.654	2.886	2
CAT	novel species	6	r=20, f=0.1	0.756	0.852	0.644	2.785	2
CAT	novel species	7	r=20, f=0.1	0.753	0.844	0.636	2.704	2
CAT	novel species	8	r=20, f=0.1	0.77	0.858	0.661	2.831	2
CAT	novel species	9	r=20, f=0.1	0.774	0.859	0.664	2.792	2
CAT	novel species	10	r=20, f=0.1	0.778	0.846	0.657	2.963	2
CAT	novel species	1	r=20, f=0.2	0.777	0.845	0.656	2.87	2
CAT	novel species	2	r=20, f=0.2	0.782	0.85	0.665	2.742	2
CAT	novel species	3	r=20, f=0.2	0.778	0.849	0.661	2.829	2
CAT	novel species	4	r=20, f=0.2	0.775	0.861	0.667	2.737	2
CAT	novel species	5	r=20, f=0.2	0.784	0.838	0.657	2.913	2
CAT	novel species	6	r=20, f=0.2	0.761	0.851	0.648	2.817	2
CAT	novel species	7	r=20, f=0.2	0.761	0.842	0.641	2.744	2
CAT	novel species	8	r=20, f=0.2	0.774	0.857	0.663	2.853	2
CAT	novel species	9	r=20, f=0.2	0.779	0.858	0.668	2.816	2
CAT	novel species	10	r=20, f=0.2	0.783	0.844	0.661	2.994	3
CAT	novel species	1	r=20, f=0.3	0.787	0.841	0.662	2.919	2
CAT	novel species	2	r=20, f=0.3	0.793	0.848	0.672	2.799	2
CAT	novel species	3	r=20, f=0.3	0.788	0.845	0.666	2.875	2
CAT	novel species	4	r=20, f=0.3	0.784	0.858	0.672	2.787	2
CAT	novel species	5	r=20, f=0.3	0.793	0.834	0.662	2.967	2
CAT	novel species	6	r=20, f=0.3	0.77	0.846	0.652	2.852	2
CAT	novel species	7	r=20, f=0.3	0.771	0.839	0.647	2.797	2
CAT	novel species	8	r=20, f=0.3	0.783	0.854	0.669	2.906	2
CAT	novel species	9	r=20, f=0.3	0.787	0.855	0.673	2.86	2
CAT	novel species	10	r=20, f=0.3	0.791	0.84	0.665	3.045	3
CAT	novel species	1	r=20, f=0.4	0.796	0.837	0.666	2.974	3
CAT	novel species	2	r=20, f=0.4	0.799	0.842	0.673	2.841	2
CAT	novel species	3	r=20, f=0.4	0.796	0.841	0.67	2.929	2
CAT	novel species	4	r=20, f=0.4	0.792	0.852	0.675	2.836	2
CAT	novel species	5	r=20, f=0.4	0.804	0.829	0.667	3.031	3
CAT	novel species	6	r=20, f=0.4	0.781	0.842	0.657	2.911	2
CAT	novel species	7	r=20, f=0.4	0.78	0.835	0.651	2.848	2
CAT	novel species	8	r=20, f=0.4	0.792	0.85	0.673	2.962	3
CAT	novel species	9	r=20, f=0.4	0.795	0.85	0.675	2.912	3
CAT	novel species	10	r=20, f=0.4	0.803	0.836	0.671	3.108	3
CAT	novel species	1	r=20, f=0.5	0.804	0.831	0.668	3.031	3
CAT	novel species	2	r=20, f=0.5	0.807	0.837	0.676	2.899	2
CAT	novel species	3	r=20, f=0.5	0.804	0.836	0.672	2.982	3
CAT	novel species	4	r=20, f=0.5	0.801	0.846	0.677	2.891	2
CAT	novel species	5	r=20, f=0.5	0.814	0.823	0.671	3.098	3
CAT	novel species	6	r=20, f=0.5	0.788	0.836	0.659	2.959	2
CAT	novel species	7	r=20, f=0.5	0.789	0.83	0.655	2.904	2
CAT	novel species	8	r=20, f=0.5	0.799	0.845	0.675	3.012	3
CAT	novel species	9	r=20, f=0.5	0.802	0.845	0.678	2.963	3
CAT	novel species	10	r=20, f=0.5	0.811	0.83	0.673	3.156	3
CAT	novel species	1	r=20, f=0.6	0.813	0.826	0.671	3.091	3
CAT	novel species	2	r=20, f=0.6	0.816	0.831	0.678	2.957	2
CAT	novel species	3	r=20, f=0.6	0.813	0.831	0.676	3.044	3
CAT	novel species	4	r=20, f=0.6	0.81	0.841	0.681	2.949	2
CAT	novel species	5	r=20, f=0.6	0.824	0.819	0.675	3.159	3
CAT	novel species	6	r=20, f=0.6	0.797	0.83	0.661	3.023	3
CAT	novel species	7	r=20, f=0.6	0.796	0.825	0.657	2.952	2
CAT	novel species	8	r=20, f=0.6	0.806	0.839	0.676	3.059	3
CAT	novel species	9	r=20, f=0.6	0.811	0.84	0.681	3.016	3
CAT	novel species	10	r=20, f=0.6	0.819	0.825	0.675	3.217	3
CAT	novel species	1	r=20, f=0.7	0.819	0.82	0.671	3.135	3
CAT	novel species	2	r=20, f=0.7	0.823	0.826	0.679	3.008	2
CAT	novel species	3	r=20, f=0.7	0.817	0.825	0.674	3.09	3
CAT	novel species	4	r=20, f=0.7	0.816	0.834	0.681	2.999	2
CAT	novel species	5	r=20, f=0.7	0.833	0.813	0.677	3.219	4
CAT	novel species	6	r=20, f=0.7	0.805	0.825	0.664	3.078	3
CAT	novel species	7	r=20, f=0.7	0.804	0.819	0.659	3.008	3
CAT	novel species	8	r=20, f=0.7	0.812	0.833	0.676	3.106	3
CAT	novel species	9	r=20, f=0.7	0.818	0.835	0.683	3.069	3
CAT	novel species	10	r=20, f=0.7	0.825	0.82	0.676	3.267	4
CAT	novel species	1	r=20, f=0.8	0.825	0.814	0.672	3.183	3
CAT	novel species	2	r=20, f=0.8	0.828	0.82	0.679	3.048	3
CAT	novel species	3	r=20, f=0.8	0.822	0.82	0.674	3.147	3
CAT	novel species	4	r=20, f=0.8	0.822	0.83	0.682	3.05	3
CAT	novel species	5	r=20, f=0.8	0.838	0.808	0.677	3.266	4
CAT	novel species	6	r=20, f=0.8	0.811	0.819	0.665	3.129	3
CAT	novel species	7	r=20, f=0.8	0.809	0.815	0.659	3.051	3
CAT	novel species	8	r=20, f=0.8	0.818	0.828	0.677	3.15	3
CAT	novel species	9	r=20, f=0.8	0.822	0.829	0.682	3.118	3
CAT	novel species	10	r=20, f=0.8	0.83	0.815	0.676	3.306	4
CAT	novel species	1	r=20, f=0.9	0.828	0.811	0.672	3.209	4
CAT	novel species	2	r=20, f=0.9	0.83	0.816	0.678	3.072	3
CAT	novel species	3	r=20, f=0.9	0.825	0.817	0.674	3.18	3
CAT	novel species	4	r=20, f=0.9	0.824	0.826	0.68	3.075	3
CAT	novel species	5	r=20, f=0.9	0.839	0.805	0.675	3.285	4
CAT	novel species	6	r=20, f=0.9	0.813	0.815	0.663	3.15	3
CAT	novel species	7	r=20, f=0.9	0.812	0.811	0.659	3.089	3
CAT	novel species	8	r=20, f=0.9	0.82	0.825	0.677	3.176	3
CAT	novel species	9	r=20, f=0.9	0.824	0.826	0.68	3.137	3
CAT	novel species	10	r=20, f=0.9	0.832	0.812	0.676	3.33	4
CAT	novel species	1	r=25, f=0.1	0.805	0.812	0.654	3.074	3
CAT	novel species	2	r=25, f=0.1	0.812	0.814	0.661	2.955	2
CAT	novel species	3	r=25, f=0.1	0.806	0.82	0.661	3.089	3
CAT	novel species	4	r=25, f=0.1	0.799	0.83	0.663	2.96	2
CAT	novel species	5	r=25, f=0.1	0.817	0.809	0.66	3.165	3
CAT	novel species	6	r=25, f=0.1	0.787	0.82	0.646	3.034	3
CAT	novel species	7	r=25, f=0.1	0.786	0.815	0.641	2.956	2
CAT	novel species	8	r=25, f=0.1	0.802	0.827	0.664	3.083	3
CAT	novel species	9	r=25, f=0.1	0.808	0.83	0.671	3.063	3
CAT	novel species	10	r=25, f=0.1	0.808	0.814	0.658	3.215	3
CAT	novel species	1	r=25, f=0.2	0.812	0.809	0.657	3.11	3
CAT	novel species	2	r=25, f=0.2	0.818	0.812	0.664	2.992	2
CAT	novel species	3	r=25, f=0.2	0.813	0.817	0.665	3.126	3
CAT	novel species	4	r=25, f=0.2	0.807	0.828	0.668	3.001	2
CAT	novel species	5	r=25, f=0.2	0.823	0.806	0.663	3.199	3
CAT	novel species	6	r=25, f=0.2	0.794	0.819	0.65	3.072	3
CAT	novel species	7	r=25, f=0.2	0.794	0.813	0.645	3.001	3
CAT	novel species	8	r=25, f=0.2	0.807	0.825	0.665	3.111	3
CAT	novel species	9	r=25, f=0.2	0.813	0.828	0.673	3.091	3
CAT	novel species	10	r=25, f=0.2	0.814	0.812	0.661	3.257	4
CAT	novel species	1	r=25, f=0.3	0.822	0.803	0.66	3.167	3
CAT	novel species	2	r=25, f=0.3	0.827	0.808	0.669	3.053	3
CAT	novel species	3	r=25, f=0.3	0.822	0.812	0.667	3.173	3
CAT	novel species	4	r=25, f=0.3	0.816	0.823	0.672	3.055	3
CAT	novel species	5	r=25, f=0.3	0.831	0.8	0.665	3.254	4
CAT	novel species	6	r=25, f=0.3	0.802	0.813	0.652	3.115	3
CAT	novel species	7	r=25, f=0.3	0.804	0.808	0.65	3.058	3
CAT	novel species	8	r=25, f=0.3	0.815	0.821	0.669	3.168	3
CAT	novel species	9	r=25, f=0.3	0.821	0.824	0.676	3.137	3
CAT	novel species	10	r=25, f=0.3	0.822	0.808	0.664	3.319	4
CAT	novel species	1	r=25, f=0.4	0.831	0.798	0.663	3.233	4
CAT	novel species	2	r=25, f=0.4	0.833	0.8	0.667	3.097	3
CAT	novel species	3	r=25, f=0.4	0.829	0.805	0.668	3.229	4
CAT	novel species	4	r=25, f=0.4	0.824	0.816	0.672	3.113	3
CAT	novel species	5	r=25, f=0.4	0.84	0.793	0.666	3.325	4
CAT	novel species	6	r=25, f=0.4	0.812	0.806	0.655	3.177	3
CAT	novel species	7	r=25, f=0.4	0.813	0.802	0.652	3.118	3
CAT	novel species	8	r=25, f=0.4	0.823	0.815	0.67	3.225	4
CAT	novel species	9	r=25, f=0.4	0.829	0.818	0.678	3.193	3
CAT	novel species	10	r=25, f=0.4	0.834	0.801	0.668	3.396	4
CAT	novel species	1	r=25, f=0.5	0.838	0.79	0.663	3.29	4
CAT	novel species	2	r=25, f=0.5	0.84	0.793	0.666	3.15	3
CAT	novel species	3	r=25, f=0.5	0.837	0.799	0.669	3.288	4
CAT	novel species	4	r=25, f=0.5	0.832	0.808	0.672	3.169	3
CAT	novel species	5	r=25, f=0.5	0.849	0.785	0.667	3.395	4
CAT	novel species	6	r=25, f=0.5	0.819	0.798	0.653	3.224	3
CAT	novel species	7	r=25, f=0.5	0.822	0.795	0.653	3.179	3
CAT	novel species	8	r=25, f=0.5	0.83	0.807	0.669	3.276	4
CAT	novel species	9	r=25, f=0.5	0.836	0.811	0.679	3.251	4
CAT	novel species	10	r=25, f=0.5	0.841	0.793	0.667	3.447	4
CAT	novel species	1	r=25, f=0.6	0.846	0.782	0.662	3.347	4
CAT	novel species	2	r=25, f=0.6	0.847	0.786	0.665	3.211	3
CAT	novel species	3	r=25, f=0.6	0.845	0.793	0.67	3.353	4
CAT	novel species	4	r=25, f=0.6	0.84	0.802	0.673	3.229	3
CAT	novel species	5	r=25, f=0.6	0.857	0.779	0.668	3.46	4
CAT	novel species	6	r=25, f=0.6	0.825	0.789	0.651	3.279	4
CAT	novel species	7	r=25, f=0.6	0.828	0.789	0.653	3.234	4
CAT	novel species	8	r=25, f=0.6	0.835	0.798	0.666	3.318	4
CAT	novel species	9	r=25, f=0.6	0.844	0.805	0.68	3.304	4
CAT	novel species	10	r=25, f=0.6	0.847	0.786	0.666	3.504	4
CAT	novel species	1	r=25, f=0.7	0.851	0.775	0.66	3.393	4
CAT	novel species	2	r=25, f=0.7	0.852	0.78	0.664	3.261	4
CAT	novel species	3	r=25, f=0.7	0.848	0.785	0.665	3.399	4
CAT	novel species	4	r=25, f=0.7	0.845	0.794	0.67	3.276	4
CAT	novel species	5	r=25, f=0.7	0.863	0.771	0.665	3.517	4
CAT	novel species	6	r=25, f=0.7	0.832	0.781	0.65	3.336	4
CAT	novel species	7	r=25, f=0.7	0.835	0.782	0.653	3.288	4
CAT	novel species	8	r=25, f=0.7	0.84	0.79	0.664	3.366	4
CAT	novel species	9	r=25, f=0.7	0.85	0.798	0.678	3.357	4
CAT	novel species	10	r=25, f=0.7	0.852	0.78	0.664	3.554	4
CAT	novel species	1	r=25, f=0.8	0.855	0.769	0.657	3.436	4
CAT	novel species	2	r=25, f=0.8	0.856	0.773	0.662	3.302	4
CAT	novel species	3	r=25, f=0.8	0.851	0.778	0.662	3.451	4
CAT	novel species	4	r=25, f=0.8	0.849	0.788	0.669	3.325	4
CAT	novel species	5	r=25, f=0.8	0.867	0.765	0.663	3.561	4
CAT	novel species	6	r=25, f=0.8	0.836	0.773	0.647	3.381	4
CAT	novel species	7	r=25, f=0.8	0.838	0.777	0.651	3.331	4
CAT	novel species	8	r=25, f=0.8	0.844	0.783	0.661	3.405	4
CAT	novel species	9	r=25, f=0.8	0.853	0.792	0.676	3.4	4
CAT	novel species	10	r=25, f=0.8	0.855	0.773	0.661	3.589	4
CAT	novel species	1	r=25, f=0.9	0.857	0.766	0.656	3.464	4
CAT	novel species	2	r=25, f=0.9	0.858	0.769	0.66	3.327	4
CAT	novel species	3	r=25, f=0.9	0.853	0.773	0.659	3.474	4
CAT	novel species	4	r=25, f=0.9	0.851	0.783	0.666	3.346	4
CAT	novel species	5	r=25, f=0.9	0.868	0.761	0.66	3.576	4
CAT	novel species	6	r=25, f=0.9	0.837	0.769	0.644	3.4	4
CAT	novel species	7	r=25, f=0.9	0.84	0.772	0.649	3.359	4
CAT	novel species	8	r=25, f=0.9	0.845	0.779	0.659	3.427	4
CAT	novel species	9	r=25, f=0.9	0.855	0.788	0.674	3.421	4
CAT	novel species	10	r=25, f=0.9	0.857	0.77	0.66	3.614	4
CAT	novel species	1	r=30, f=0.1	0.83	0.772	0.641	3.301	4
CAT	novel species	2	r=30, f=0.1	0.837	0.777	0.65	3.178	3
CAT	novel species	3	r=30, f=0.1	0.829	0.783	0.649	3.327	4
CAT	novel species	4	r=30, f=0.1	0.824	0.795	0.655	3.187	3
CAT	novel species	5	r=30, f=0.1	0.84	0.773	0.649	3.411	4
CAT	novel species	6	r=30, f=0.1	0.812	0.784	0.636	3.254	4
CAT	novel species	7	r=30, f=0.1	0.813	0.781	0.635	3.193	3
CAT	novel species	8	r=30, f=0.1	0.828	0.792	0.656	3.317	4
CAT	novel species	9	r=30, f=0.1	0.835	0.792	0.662	3.278	4
CAT	novel species	10	r=30, f=0.1	0.833	0.775	0.645	3.46	4
CAT	novel species	1	r=30, f=0.2	0.837	0.769	0.643	3.343	4
CAT	novel species	2	r=30, f=0.2	0.843	0.774	0.652	3.222	3
CAT	novel species	3	r=30, f=0.2	0.835	0.78	0.652	3.37	4
CAT	novel species	4	r=30, f=0.2	0.832	0.792	0.659	3.233	3
CAT	novel species	5	r=30, f=0.2	0.846	0.769	0.65	3.451	4
CAT	novel species	6	r=30, f=0.2	0.818	0.781	0.639	3.293	4
CAT	novel species	7	r=30, f=0.2	0.82	0.777	0.637	3.24	4
CAT	novel species	8	r=30, f=0.2	0.833	0.79	0.658	3.355	4
CAT	novel species	9	r=30, f=0.2	0.841	0.79	0.664	3.313	4
CAT	novel species	10	r=30, f=0.2	0.84	0.772	0.648	3.508	4
CAT	novel species	1	r=30, f=0.3	0.847	0.761	0.645	3.408	4
CAT	novel species	2	r=30, f=0.3	0.851	0.769	0.655	3.289	4
CAT	novel species	3	r=30, f=0.3	0.844	0.773	0.653	3.421	4
CAT	novel species	4	r=30, f=0.3	0.841	0.786	0.661	3.292	4
CAT	novel species	5	r=30, f=0.3	0.854	0.762	0.651	3.516	4
CAT	novel species	6	r=30, f=0.3	0.826	0.774	0.639	3.345	4
CAT	novel species	7	r=30, f=0.3	0.83	0.77	0.64	3.306	4
CAT	novel species	8	r=30, f=0.3	0.841	0.783	0.659	3.412	4
CAT	novel species	9	r=30, f=0.3	0.848	0.783	0.664	3.362	4
CAT	novel species	10	r=30, f=0.3	0.846	0.766	0.648	3.576	4
CAT	novel species	1	r=30, f=0.4	0.856	0.753	0.645	3.473	4
CAT	novel species	2	r=30, f=0.4	0.857	0.762	0.653	3.337	4
CAT	novel species	3	r=30, f=0.4	0.851	0.765	0.65	3.48	4
CAT	novel species	4	r=30, f=0.4	0.849	0.777	0.66	3.355	4
CAT	novel species	5	r=30, f=0.4	0.862	0.752	0.648	3.586	4
CAT	novel species	6	r=30, f=0.4	0.835	0.766	0.639	3.406	4
CAT	novel species	7	r=30, f=0.4	0.838	0.762	0.639	3.367	4
CAT	novel species	8	r=30, f=0.4	0.847	0.775	0.657	3.465	4
CAT	novel species	9	r=30, f=0.4	0.854	0.776	0.663	3.423	4
CAT	novel species	10	r=30, f=0.4	0.858	0.757	0.649	3.657	4
CAT	novel species	1	r=30, f=0.5	0.864	0.744	0.643	3.536	4
CAT	novel species	2	r=30, f=0.5	0.864	0.752	0.65	3.392	4
CAT	novel species	3	r=30, f=0.5	0.857	0.757	0.649	3.543	4
CAT	novel species	4	r=30, f=0.5	0.856	0.767	0.657	3.418	4
CAT	novel species	5	r=30, f=0.5	0.87	0.742	0.645	3.659	4
CAT	novel species	6	r=30, f=0.5	0.842	0.755	0.636	3.46	4
CAT	novel species	7	r=30, f=0.5	0.845	0.754	0.637	3.432	4
CAT	novel species	8	r=30, f=0.5	0.854	0.765	0.653	3.521	4
CAT	novel species	9	r=30, f=0.5	0.861	0.767	0.66	3.481	4
CAT	novel species	10	r=30, f=0.5	0.865	0.749	0.647	3.712	4.5
CAT	novel species	1	r=30, f=0.6	0.869	0.734	0.637	3.584	4
CAT	novel species	2	r=30, f=0.6	0.869	0.742	0.645	3.454	4
CAT	novel species	3	r=30, f=0.6	0.865	0.749	0.648	3.609	4
CAT	novel species	4	r=30, f=0.6	0.863	0.759	0.655	3.477	4
CAT	novel species	5	r=30, f=0.6	0.876	0.734	0.643	3.72	4
CAT	novel species	6	r=30, f=0.6	0.846	0.744	0.63	3.507	4
CAT	novel species	7	r=30, f=0.6	0.851	0.747	0.635	3.493	4
CAT	novel species	8	r=30, f=0.6	0.858	0.755	0.648	3.568	4
CAT	novel species	9	r=30, f=0.6	0.867	0.759	0.658	3.532	4
CAT	novel species	10	r=30, f=0.6	0.87	0.739	0.643	3.766	5
CAT	novel species	1	r=30, f=0.7	0.872	0.724	0.632	3.626	4
CAT	novel species	2	r=30, f=0.7	0.873	0.734	0.64	3.504	4
CAT	novel species	3	r=30, f=0.7	0.867	0.739	0.64	3.658	4
CAT	novel species	4	r=30, f=0.7	0.867	0.749	0.65	3.52	4
CAT	novel species	5	r=30, f=0.7	0.882	0.725	0.639	3.779	5
CAT	novel species	6	r=30, f=0.7	0.852	0.734	0.625	3.558	4
CAT	novel species	7	r=30, f=0.7	0.856	0.738	0.631	3.546	4
CAT	novel species	8	r=30, f=0.7	0.863	0.746	0.644	3.614	4
CAT	novel species	9	r=30, f=0.7	0.871	0.749	0.652	3.575	4
CAT	novel species	10	r=30, f=0.7	0.874	0.73	0.638	3.82	5
CAT	novel species	1	r=30, f=0.8	0.875	0.716	0.626	3.669	4
CAT	novel species	2	r=30, f=0.8	0.876	0.727	0.636	3.545	4
CAT	novel species	3	r=30, f=0.8	0.871	0.729	0.634	3.699	4
CAT	novel species	4	r=30, f=0.8	0.871	0.741	0.646	3.564	4
CAT	novel species	5	r=30, f=0.8	0.884	0.717	0.634	3.813	5
CAT	novel species	6	r=30, f=0.8	0.856	0.725	0.621	3.6	4
CAT	novel species	7	r=30, f=0.8	0.859	0.731	0.628	3.589	4
CAT	novel species	8	r=30, f=0.8	0.866	0.738	0.639	3.654	4
CAT	novel species	9	r=30, f=0.8	0.874	0.742	0.649	3.622	4
CAT	novel species	10	r=30, f=0.8	0.877	0.723	0.634	3.856	5
CAT	novel species	1	r=30, f=0.9	0.876	0.712	0.624	3.694	4
CAT	novel species	2	r=30, f=0.9	0.877	0.721	0.632	3.566	4
CAT	novel species	3	r=30, f=0.9	0.872	0.724	0.631	3.717	4
CAT	novel species	4	r=30, f=0.9	0.872	0.735	0.641	3.585	4
CAT	novel species	5	r=30, f=0.9	0.885	0.712	0.631	3.828	5
CAT	novel species	6	r=30, f=0.9	0.856	0.72	0.616	3.615	4
CAT	novel species	7	r=30, f=0.9	0.861	0.725	0.624	3.614	4
CAT	novel species	8	r=30, f=0.9	0.866	0.733	0.635	3.668	4
CAT	novel species	9	r=30, f=0.9	0.876	0.737	0.646	3.643	4
CAT	novel species	10	r=30, f=0.9	0.879	0.718	0.631	3.874	5
CAT	novel species	1	r=35, f=0.1	0.851	0.732	0.623	3.513	4
CAT	novel species	2	r=35, f=0.1	0.856	0.738	0.632	3.386	4
CAT	novel species	3	r=35, f=0.1	0.847	0.741	0.628	3.523	4
CAT	novel species	4	r=35, f=0.1	0.845	0.753	0.637	3.407	4
CAT	novel species	5	r=35, f=0.1	0.859	0.733	0.63	3.621	4
CAT	novel species	6	r=35, f=0.1	0.828	0.743	0.615	3.445	4
CAT	novel species	7	r=35, f=0.1	0.835	0.746	0.623	3.422	4
CAT	novel species	8	r=35, f=0.1	0.847	0.752	0.637	3.529	4
CAT	novel species	9	r=35, f=0.1	0.857	0.751	0.644	3.492	4
CAT	novel species	10	r=35, f=0.1	0.845	0.732	0.618	3.64	4
CAT	novel species	1	r=35, f=0.2	0.858	0.728	0.625	3.566	4
CAT	novel species	2	r=35, f=0.2	0.862	0.735	0.633	3.434	4
CAT	novel species	3	r=35, f=0.2	0.853	0.737	0.629	3.574	4
CAT	novel species	4	r=35, f=0.2	0.854	0.749	0.64	3.465	4
CAT	novel species	5	r=35, f=0.2	0.865	0.728	0.63	3.664	4
CAT	novel species	6	r=35, f=0.2	0.834	0.739	0.616	3.486	4
CAT	novel species	7	r=35, f=0.2	0.842	0.741	0.623	3.478	4
CAT	novel species	8	r=35, f=0.2	0.851	0.749	0.637	3.574	4
CAT	novel species	9	r=35, f=0.2	0.862	0.748	0.645	3.536	4
CAT	novel species	10	r=35, f=0.2	0.854	0.727	0.621	3.695	4
CAT	novel species	1	r=35, f=0.3	0.867	0.72	0.624	3.64	4
CAT	novel species	2	r=35, f=0.3	0.869	0.728	0.632	3.505	4
CAT	novel species	3	r=35, f=0.3	0.863	0.729	0.629	3.641	4
CAT	novel species	4	r=35, f=0.3	0.864	0.741	0.64	3.528	4
CAT	novel species	5	r=35, f=0.3	0.873	0.72	0.629	3.737	4
CAT	novel species	6	r=35, f=0.3	0.842	0.73	0.614	3.54	4
CAT	novel species	7	r=35, f=0.3	0.852	0.732	0.624	3.552	4
CAT	novel species	8	r=35, f=0.3	0.859	0.74	0.636	3.633	4
CAT	novel species	9	r=35, f=0.3	0.87	0.739	0.643	3.592	4
CAT	novel species	10	r=35, f=0.3	0.861	0.719	0.619	3.771	5
CAT	novel species	1	r=35, f=0.4	0.876	0.709	0.621	3.713	5
CAT	novel species	2	r=35, f=0.4	0.875	0.717	0.627	3.552	4
CAT	novel species	3	r=35, f=0.4	0.87	0.718	0.624	3.71	4
CAT	novel species	4	r=35, f=0.4	0.87	0.731	0.636	3.589	4
CAT	novel species	5	r=35, f=0.4	0.88	0.709	0.624	3.808	5
CAT	novel species	6	r=35, f=0.4	0.85	0.719	0.611	3.606	4
CAT	novel species	7	r=35, f=0.4	0.859	0.722	0.62	3.611	4
CAT	novel species	8	r=35, f=0.4	0.865	0.731	0.632	3.689	4
CAT	novel species	9	r=35, f=0.4	0.876	0.73	0.64	3.652	4
CAT	novel species	10	r=35, f=0.4	0.872	0.707	0.616	3.845	5
CAT	novel species	1	r=35, f=0.5	0.882	0.698	0.616	3.775	5
CAT	novel species	2	r=35, f=0.5	0.882	0.706	0.623	3.61	4
CAT	novel species	3	r=35, f=0.5	0.876	0.708	0.62	3.774	5
CAT	novel species	4	r=35, f=0.5	0.876	0.718	0.629	3.657	4
CAT	novel species	5	r=35, f=0.5	0.887	0.697	0.618	3.886	5
CAT	novel species	6	r=35, f=0.5	0.855	0.706	0.604	3.659	4
CAT	novel species	7	r=35, f=0.5	0.865	0.713	0.617	3.677	4
CAT	novel species	8	r=35, f=0.5	0.87	0.718	0.625	3.737	4
CAT	novel species	9	r=35, f=0.5	0.882	0.719	0.634	3.713	4
CAT	novel species	10	r=35, f=0.5	0.878	0.695	0.61	3.897	5
CAT	novel species	1	r=35, f=0.6	0.886	0.685	0.607	3.816	5
CAT	novel species	2	r=35, f=0.6	0.886	0.695	0.615	3.675	4
CAT	novel species	3	r=35, f=0.6	0.882	0.699	0.616	3.835	5
CAT	novel species	4	r=35, f=0.6	0.882	0.709	0.626	3.72	4
CAT	novel species	5	r=35, f=0.6	0.891	0.687	0.612	3.946	5
CAT	novel species	6	r=35, f=0.6	0.86	0.694	0.597	3.707	4
CAT	novel species	7	r=35, f=0.6	0.87	0.702	0.611	3.734	5
CAT	novel species	8	r=35, f=0.6	0.874	0.706	0.617	3.785	5
CAT	novel species	9	r=35, f=0.6	0.886	0.71	0.629	3.761	4
CAT	novel species	10	r=35, f=0.6	0.883	0.683	0.603	3.95	5
CAT	novel species	1	r=35, f=0.7	0.889	0.675	0.6	3.864	5
CAT	novel species	2	r=35, f=0.7	0.889	0.685	0.609	3.723	4
CAT	novel species	3	r=35, f=0.7	0.884	0.686	0.606	3.876	5
CAT	novel species	4	r=35, f=0.7	0.887	0.699	0.62	3.767	5
CAT	novel species	5	r=35, f=0.7	0.896	0.676	0.605	4.003	5
CAT	novel species	6	r=35, f=0.7	0.866	0.683	0.591	3.758	5
CAT	novel species	7	r=35, f=0.7	0.874	0.692	0.605	3.783	5
CAT	novel species	8	r=35, f=0.7	0.878	0.696	0.611	3.825	5
CAT	novel species	9	r=35, f=0.7	0.888	0.698	0.62	3.805	5
CAT	novel species	10	r=35, f=0.7	0.885	0.674	0.597	3.996	5
CAT	novel species	1	r=35, f=0.8	0.891	0.665	0.593	3.908	5
CAT	novel species	2	r=35, f=0.8	0.892	0.677	0.604	3.757	5
CAT	novel species	3	r=35, f=0.8	0.886	0.676	0.599	3.914	5
CAT	novel species	4	r=35, f=0.8	0.889	0.691	0.614	3.81	5
CAT	novel species	5	r=35, f=0.8	0.898	0.668	0.6	4.039	5
CAT	novel species	6	r=35, f=0.8	0.869	0.675	0.586	3.807	5
CAT	novel species	7	r=35, f=0.8	0.876	0.684	0.599	3.822	5
CAT	novel species	8	r=35, f=0.8	0.88	0.687	0.604	3.862	5
CAT	novel species	9	r=35, f=0.8	0.89	0.689	0.613	3.841	5
CAT	novel species	10	r=35, f=0.8	0.888	0.666	0.591	4.031	5
CAT	novel species	1	r=35, f=0.9	0.892	0.661	0.59	3.926	5
CAT	novel species	2	r=35, f=0.9	0.893	0.671	0.599	3.773	5
CAT	novel species	3	r=35, f=0.9	0.887	0.67	0.594	3.928	5
CAT	novel species	4	r=35, f=0.9	0.89	0.684	0.609	3.826	5
CAT	novel species	5	r=35, f=0.9	0.9	0.663	0.596	4.05	5
CAT	novel species	6	r=35, f=0.9	0.869	0.669	0.581	3.82	5
CAT	novel species	7	r=35, f=0.9	0.877	0.679	0.595	3.846	5
CAT	novel species	8	r=35, f=0.9	0.88	0.682	0.6	3.877	5
CAT	novel species	9	r=35, f=0.9	0.891	0.683	0.609	3.859	5
CAT	novel species	10	r=35, f=0.9	0.89	0.661	0.588	4.047	5
CAT	novel genus	1	r=5, f=0.1	0.488	0.862	0.421	2.578	2
CAT	novel genus	2	r=5, f=0.1	0.471	0.852	0.401	2.464	2
CAT	novel genus	3	r=5, f=0.1	0.468	0.853	0.4	2.432	2
CAT	novel genus	4	r=5, f=0.1	0.468	0.875	0.409	2.416	2
CAT	novel genus	5	r=5, f=0.1	0.475	0.873	0.414	2.484	2
CAT	novel genus	6	r=5, f=0.1	0.477	0.851	0.406	2.477	2
CAT	novel genus	7	r=5, f=0.1	0.478	0.856	0.409	2.525	2
CAT	novel genus	8	r=5, f=0.1	0.463	0.873	0.404	2.473	2
CAT	novel genus	9	r=5, f=0.1	0.447	0.878	0.392	2.347	2
CAT	novel genus	10	r=5, f=0.1	0.489	0.865	0.423	2.562	2
CAT	novel genus	1	r=5, f=0.2	0.491	0.861	0.423	2.589	2
CAT	novel genus	2	r=5, f=0.2	0.475	0.852	0.404	2.482	2
CAT	novel genus	3	r=5, f=0.2	0.471	0.853	0.402	2.45	2
CAT	novel genus	4	r=5, f=0.2	0.47	0.875	0.411	2.43	2
CAT	novel genus	5	r=5, f=0.2	0.478	0.873	0.417	2.494	2
CAT	novel genus	6	r=5, f=0.2	0.481	0.851	0.409	2.497	2
CAT	novel genus	7	r=5, f=0.2	0.481	0.855	0.411	2.54	2
CAT	novel genus	8	r=5, f=0.2	0.464	0.873	0.405	2.479	2
CAT	novel genus	9	r=5, f=0.2	0.451	0.878	0.396	2.361	2
CAT	novel genus	10	r=5, f=0.2	0.492	0.865	0.426	2.572	2
CAT	novel genus	1	r=5, f=0.3	0.501	0.86	0.431	2.63	2
CAT	novel genus	2	r=5, f=0.3	0.483	0.851	0.411	2.514	2
CAT	novel genus	3	r=5, f=0.3	0.483	0.852	0.412	2.495	2
CAT	novel genus	4	r=5, f=0.3	0.481	0.873	0.42	2.471	2
CAT	novel genus	5	r=5, f=0.3	0.489	0.872	0.426	2.543	2
CAT	novel genus	6	r=5, f=0.3	0.492	0.85	0.419	2.542	2
CAT	novel genus	7	r=5, f=0.3	0.49	0.855	0.418	2.577	2
CAT	novel genus	8	r=5, f=0.3	0.474	0.872	0.414	2.525	2
CAT	novel genus	9	r=5, f=0.3	0.461	0.877	0.405	2.399	2
CAT	novel genus	10	r=5, f=0.3	0.504	0.863	0.435	2.62	2
CAT	novel genus	1	r=5, f=0.4	0.517	0.859	0.444	2.699	2
CAT	novel genus	2	r=5, f=0.4	0.496	0.849	0.421	2.572	2
CAT	novel genus	3	r=5, f=0.4	0.498	0.851	0.424	2.557	2
CAT	novel genus	4	r=5, f=0.4	0.495	0.872	0.432	2.537	2
CAT	novel genus	5	r=5, f=0.4	0.504	0.872	0.44	2.609	2
CAT	novel genus	6	r=5, f=0.4	0.507	0.848	0.43	2.605	2
CAT	novel genus	7	r=5, f=0.4	0.504	0.853	0.43	2.64	2
CAT	novel genus	8	r=5, f=0.4	0.487	0.871	0.425	2.585	2
CAT	novel genus	9	r=5, f=0.4	0.475	0.875	0.416	2.453	2
CAT	novel genus	10	r=5, f=0.4	0.518	0.862	0.447	2.682	2
CAT	novel genus	1	r=5, f=0.5	0.533	0.857	0.457	2.768	3
CAT	novel genus	2	r=5, f=0.5	0.511	0.847	0.433	2.638	2
CAT	novel genus	3	r=5, f=0.5	0.514	0.849	0.436	2.634	2
CAT	novel genus	4	r=5, f=0.5	0.514	0.871	0.448	2.616	2
CAT	novel genus	5	r=5, f=0.5	0.52	0.87	0.452	2.685	2
CAT	novel genus	6	r=5, f=0.5	0.522	0.847	0.442	2.67	3
CAT	novel genus	7	r=5, f=0.5	0.521	0.852	0.443	2.717	3
CAT	novel genus	8	r=5, f=0.5	0.503	0.869	0.437	2.656	2
CAT	novel genus	9	r=5, f=0.5	0.491	0.874	0.429	2.524	2
CAT	novel genus	10	r=5, f=0.5	0.534	0.861	0.46	2.755	3
CAT	novel genus	1	r=5, f=0.6	0.558	0.854	0.476	2.877	3
CAT	novel genus	2	r=5, f=0.6	0.537	0.844	0.453	2.759	3
CAT	novel genus	3	r=5, f=0.6	0.537	0.847	0.455	2.745	3
CAT	novel genus	4	r=5, f=0.6	0.538	0.869	0.468	2.724	2
CAT	novel genus	5	r=5, f=0.6	0.547	0.868	0.475	2.8	3
CAT	novel genus	6	r=5, f=0.6	0.545	0.845	0.46	2.77	3
CAT	novel genus	7	r=5, f=0.6	0.543	0.849	0.461	2.818	3
CAT	novel genus	8	r=5, f=0.6	0.526	0.865	0.455	2.758	3
CAT	novel genus	9	r=5, f=0.6	0.512	0.871	0.446	2.613	2
CAT	novel genus	10	r=5, f=0.6	0.557	0.859	0.478	2.858	3
CAT	novel genus	1	r=5, f=0.7	0.577	0.852	0.492	2.965	3
CAT	novel genus	2	r=5, f=0.7	0.555	0.842	0.467	2.841	3
CAT	novel genus	3	r=5, f=0.7	0.556	0.845	0.47	2.835	3
CAT	novel genus	4	r=5, f=0.7	0.56	0.866	0.486	2.819	3
CAT	novel genus	5	r=5, f=0.7	0.567	0.865	0.49	2.893	3
CAT	novel genus	6	r=5, f=0.7	0.563	0.843	0.475	2.855	3
CAT	novel genus	7	r=5, f=0.7	0.561	0.845	0.474	2.899	3
CAT	novel genus	8	r=5, f=0.7	0.545	0.864	0.471	2.849	3
CAT	novel genus	9	r=5, f=0.7	0.529	0.869	0.46	2.69	3
CAT	novel genus	10	r=5, f=0.7	0.575	0.857	0.493	2.951	3
CAT	novel genus	1	r=5, f=0.8	0.593	0.85	0.504	3.036	3
CAT	novel genus	2	r=5, f=0.8	0.567	0.84	0.476	2.902	3
CAT	novel genus	3	r=5, f=0.8	0.57	0.842	0.48	2.903	3
CAT	novel genus	4	r=5, f=0.8	0.576	0.865	0.498	2.89	3
CAT	novel genus	5	r=5, f=0.8	0.579	0.864	0.5	2.956	3
CAT	novel genus	6	r=5, f=0.8	0.575	0.841	0.484	2.917	3
CAT	novel genus	7	r=5, f=0.8	0.575	0.843	0.484	2.966	3
CAT	novel genus	8	r=5, f=0.8	0.56	0.862	0.483	2.924	3
CAT	novel genus	9	r=5, f=0.8	0.544	0.867	0.471	2.758	3
CAT	novel genus	10	r=5, f=0.8	0.587	0.855	0.501	3.013	3
CAT	novel genus	1	r=5, f=0.9	0.598	0.848	0.507	3.065	3
CAT	novel genus	2	r=5, f=0.9	0.572	0.838	0.479	2.927	3
CAT	novel genus	3	r=5, f=0.9	0.576	0.841	0.485	2.938	3
CAT	novel genus	4	r=5, f=0.9	0.581	0.863	0.501	2.925	3
CAT	novel genus	5	r=5, f=0.9	0.585	0.862	0.504	2.992	3
CAT	novel genus	6	r=5, f=0.9	0.58	0.839	0.487	2.948	3
CAT	novel genus	7	r=5, f=0.9	0.581	0.841	0.488	3.001	3
CAT	novel genus	8	r=5, f=0.9	0.567	0.861	0.488	2.953	3
CAT	novel genus	9	r=5, f=0.9	0.55	0.866	0.476	2.793	3
CAT	novel genus	10	r=5, f=0.9	0.592	0.853	0.505	3.047	3
CAT	novel genus	1	r=10, f=0.1	0.651	0.838	0.546	3.318	4
CAT	novel genus	2	r=10, f=0.1	0.622	0.827	0.514	3.172	4
CAT	novel genus	3	r=10, f=0.1	0.631	0.83	0.524	3.201	4
CAT	novel genus	4	r=10, f=0.1	0.628	0.852	0.535	3.144	4
CAT	novel genus	5	r=10, f=0.1	0.632	0.842	0.532	3.207	4
CAT	novel genus	6	r=10, f=0.1	0.632	0.828	0.524	3.195	4
CAT	novel genus	7	r=10, f=0.1	0.633	0.826	0.523	3.239	4
CAT	novel genus	8	r=10, f=0.1	0.618	0.849	0.525	3.185	4
CAT	novel genus	9	r=10, f=0.1	0.607	0.849	0.515	3.067	3
CAT	novel genus	10	r=10, f=0.1	0.643	0.835	0.537	3.293	4
CAT	novel genus	1	r=10, f=0.2	0.656	0.837	0.549	3.338	4
CAT	novel genus	2	r=10, f=0.2	0.628	0.827	0.519	3.198	4
CAT	novel genus	3	r=10, f=0.2	0.636	0.829	0.528	3.226	4
CAT	novel genus	4	r=10, f=0.2	0.632	0.851	0.537	3.164	4
CAT	novel genus	5	r=10, f=0.2	0.638	0.841	0.536	3.236	4
CAT	novel genus	6	r=10, f=0.2	0.638	0.828	0.528	3.223	4
CAT	novel genus	7	r=10, f=0.2	0.64	0.825	0.528	3.267	4
CAT	novel genus	8	r=10, f=0.2	0.622	0.848	0.528	3.203	4
CAT	novel genus	9	r=10, f=0.2	0.611	0.849	0.518	3.083	3
CAT	novel genus	10	r=10, f=0.2	0.647	0.835	0.54	3.31	4
CAT	novel genus	1	r=10, f=0.3	0.667	0.834	0.557	3.389	4
CAT	novel genus	2	r=10, f=0.3	0.636	0.825	0.524	3.232	4
CAT	novel genus	3	r=10, f=0.3	0.647	0.826	0.535	3.274	4
CAT	novel genus	4	r=10, f=0.3	0.641	0.848	0.544	3.208	4
CAT	novel genus	5	r=10, f=0.3	0.648	0.839	0.543	3.285	4
CAT	novel genus	6	r=10, f=0.3	0.649	0.825	0.535	3.269	4
CAT	novel genus	7	r=10, f=0.3	0.65	0.823	0.535	3.315	4
CAT	novel genus	8	r=10, f=0.3	0.634	0.847	0.537	3.26	4
CAT	novel genus	9	r=10, f=0.3	0.623	0.846	0.527	3.133	4
CAT	novel genus	10	r=10, f=0.3	0.657	0.832	0.547	3.361	4
CAT	novel genus	1	r=10, f=0.4	0.68	0.831	0.565	3.454	4
CAT	novel genus	2	r=10, f=0.4	0.646	0.82	0.53	3.281	4
CAT	novel genus	3	r=10, f=0.4	0.66	0.824	0.543	3.34	4
CAT	novel genus	4	r=10, f=0.4	0.655	0.845	0.553	3.269	4
CAT	novel genus	5	r=10, f=0.4	0.661	0.836	0.552	3.347	4
CAT	novel genus	6	r=10, f=0.4	0.661	0.822	0.543	3.328	4
CAT	novel genus	7	r=10, f=0.4	0.662	0.819	0.542	3.374	4
CAT	novel genus	8	r=10, f=0.4	0.649	0.845	0.548	3.325	4
CAT	novel genus	9	r=10, f=0.4	0.637	0.844	0.537	3.197	4
CAT	novel genus	10	r=10, f=0.4	0.672	0.83	0.558	3.428	4
CAT	novel genus	1	r=10, f=0.5	0.693	0.826	0.572	3.513	4
CAT	novel genus	2	r=10, f=0.5	0.659	0.816	0.538	3.342	4
CAT	novel genus	3	r=10, f=0.5	0.672	0.819	0.551	3.403	4
CAT	novel genus	4	r=10, f=0.5	0.669	0.842	0.563	3.34	4
CAT	novel genus	5	r=10, f=0.5	0.674	0.831	0.56	3.413	4
CAT	novel genus	6	r=10, f=0.5	0.671	0.818	0.549	3.382	4
CAT	novel genus	7	r=10, f=0.5	0.674	0.816	0.55	3.438	4
CAT	novel genus	8	r=10, f=0.5	0.659	0.84	0.554	3.376	4
CAT	novel genus	9	r=10, f=0.5	0.648	0.84	0.544	3.256	4
CAT	novel genus	10	r=10, f=0.5	0.685	0.826	0.566	3.491	4
CAT	novel genus	1	r=10, f=0.6	0.708	0.822	0.582	3.592	4
CAT	novel genus	2	r=10, f=0.6	0.676	0.811	0.548	3.423	4
CAT	novel genus	3	r=10, f=0.6	0.687	0.816	0.561	3.481	4
CAT	novel genus	4	r=10, f=0.6	0.686	0.837	0.574	3.425	4
CAT	novel genus	5	r=10, f=0.6	0.69	0.827	0.57	3.493	4
CAT	novel genus	6	r=10, f=0.6	0.687	0.813	0.558	3.457	4
CAT	novel genus	7	r=10, f=0.6	0.689	0.812	0.559	3.513	4
CAT	novel genus	8	r=10, f=0.6	0.675	0.836	0.565	3.453	4
CAT	novel genus	9	r=10, f=0.6	0.664	0.836	0.555	3.333	4
CAT	novel genus	10	r=10, f=0.6	0.699	0.823	0.575	3.566	4
CAT	novel genus	1	r=10, f=0.7	0.721	0.818	0.59	3.662	4
CAT	novel genus	2	r=10, f=0.7	0.687	0.807	0.554	3.477	4
CAT	novel genus	3	r=10, f=0.7	0.698	0.812	0.567	3.541	4
CAT	novel genus	4	r=10, f=0.7	0.699	0.832	0.582	3.493	4
CAT	novel genus	5	r=10, f=0.7	0.704	0.823	0.58	3.566	4
CAT	novel genus	6	r=10, f=0.7	0.699	0.809	0.565	3.516	4
CAT	novel genus	7	r=10, f=0.7	0.698	0.808	0.564	3.569	4
CAT	novel genus	8	r=10, f=0.7	0.688	0.833	0.573	3.52	4
CAT	novel genus	9	r=10, f=0.7	0.675	0.832	0.561	3.389	4
CAT	novel genus	10	r=10, f=0.7	0.712	0.818	0.582	3.634	4
CAT	novel genus	1	r=10, f=0.8	0.73	0.814	0.594	3.715	4
CAT	novel genus	2	r=10, f=0.8	0.694	0.803	0.557	3.523	4
CAT	novel genus	3	r=10, f=0.8	0.707	0.808	0.571	3.588	4
CAT	novel genus	4	r=10, f=0.8	0.71	0.83	0.589	3.554	4
CAT	novel genus	5	r=10, f=0.8	0.713	0.82	0.585	3.614	4
CAT	novel genus	6	r=10, f=0.8	0.707	0.805	0.568	3.564	4
CAT	novel genus	7	r=10, f=0.8	0.708	0.803	0.569	3.617	4
CAT	novel genus	8	r=10, f=0.8	0.697	0.83	0.578	3.575	4
CAT	novel genus	9	r=10, f=0.8	0.683	0.828	0.565	3.436	4
CAT	novel genus	10	r=10, f=0.8	0.718	0.815	0.586	3.678	4
CAT	novel genus	1	r=10, f=0.9	0.733	0.812	0.595	3.74	4
CAT	novel genus	2	r=10, f=0.9	0.698	0.8	0.558	3.545	4
CAT	novel genus	3	r=10, f=0.9	0.711	0.806	0.573	3.622	4
CAT	novel genus	4	r=10, f=0.9	0.712	0.826	0.589	3.577	4
CAT	novel genus	5	r=10, f=0.9	0.717	0.818	0.586	3.641	4
CAT	novel genus	6	r=10, f=0.9	0.709	0.802	0.568	3.586	4
CAT	novel genus	7	r=10, f=0.9	0.712	0.8	0.569	3.641	4
CAT	novel genus	8	r=10, f=0.9	0.701	0.827	0.58	3.598	4
CAT	novel genus	9	r=10, f=0.9	0.687	0.825	0.567	3.466	4
CAT	novel genus	10	r=10, f=0.9	0.723	0.812	0.587	3.705	4
CAT	novel genus	1	r=15, f=0.1	0.731	0.798	0.583	3.745	4
CAT	novel genus	2	r=15, f=0.1	0.706	0.795	0.561	3.584	4
CAT	novel genus	3	r=15, f=0.1	0.709	0.79	0.56	3.594	4
CAT	novel genus	4	r=15, f=0.1	0.714	0.812	0.58	3.569	4
CAT	novel genus	5	r=15, f=0.1	0.712	0.801	0.571	3.61	4
CAT	novel genus	6	r=15, f=0.1	0.709	0.793	0.563	3.611	4
CAT	novel genus	7	r=15, f=0.1	0.711	0.788	0.561	3.642	4
CAT	novel genus	8	r=15, f=0.1	0.707	0.813	0.575	3.602	4
CAT	novel genus	9	r=15, f=0.1	0.694	0.811	0.563	3.482	4
CAT	novel genus	10	r=15, f=0.1	0.72	0.797	0.574	3.699	4
CAT	novel genus	1	r=15, f=0.2	0.737	0.796	0.586	3.77	4
CAT	novel genus	2	r=15, f=0.2	0.711	0.793	0.564	3.611	4
CAT	novel genus	3	r=15, f=0.2	0.716	0.789	0.565	3.629	4
CAT	novel genus	4	r=15, f=0.2	0.719	0.811	0.583	3.596	4
CAT	novel genus	5	r=15, f=0.2	0.717	0.8	0.574	3.635	4
CAT	novel genus	6	r=15, f=0.2	0.716	0.792	0.567	3.643	4
CAT	novel genus	7	r=15, f=0.2	0.719	0.786	0.566	3.676	4
CAT	novel genus	8	r=15, f=0.2	0.711	0.812	0.577	3.619	4
CAT	novel genus	9	r=15, f=0.2	0.699	0.81	0.566	3.506	4
CAT	novel genus	10	r=15, f=0.2	0.724	0.795	0.576	3.719	4
CAT	novel genus	1	r=15, f=0.3	0.746	0.792	0.591	3.817	5
CAT	novel genus	2	r=15, f=0.3	0.719	0.791	0.568	3.65	4
CAT	novel genus	3	r=15, f=0.3	0.726	0.785	0.569	3.677	4
CAT	novel genus	4	r=15, f=0.3	0.727	0.806	0.586	3.639	4
CAT	novel genus	5	r=15, f=0.3	0.728	0.797	0.58	3.691	4
CAT	novel genus	6	r=15, f=0.3	0.725	0.787	0.571	3.687	4
CAT	novel genus	7	r=15, f=0.3	0.73	0.783	0.572	3.724	4
CAT	novel genus	8	r=15, f=0.3	0.721	0.809	0.583	3.673	4
CAT	novel genus	9	r=15, f=0.3	0.709	0.806	0.572	3.557	4
CAT	novel genus	10	r=15, f=0.3	0.734	0.792	0.581	3.767	4
CAT	novel genus	1	r=15, f=0.4	0.757	0.786	0.595	3.877	5
CAT	novel genus	2	r=15, f=0.4	0.728	0.784	0.571	3.696	4
CAT	novel genus	3	r=15, f=0.4	0.738	0.779	0.575	3.739	4
CAT	novel genus	4	r=15, f=0.4	0.739	0.802	0.593	3.703	4
CAT	novel genus	5	r=15, f=0.4	0.74	0.792	0.586	3.752	4
CAT	novel genus	6	r=15, f=0.4	0.735	0.781	0.575	3.739	4
CAT	novel genus	7	r=15, f=0.4	0.74	0.778	0.575	3.776	5
CAT	novel genus	8	r=15, f=0.4	0.734	0.805	0.591	3.74	4
CAT	novel genus	9	r=15, f=0.4	0.719	0.801	0.576	3.611	4
CAT	novel genus	10	r=15, f=0.4	0.747	0.788	0.589	3.832	5
CAT	novel genus	1	r=15, f=0.5	0.768	0.779	0.598	3.936	5
CAT	novel genus	2	r=15, f=0.5	0.737	0.778	0.574	3.751	4
CAT	novel genus	3	r=15, f=0.5	0.748	0.773	0.578	3.802	4
CAT	novel genus	4	r=15, f=0.5	0.75	0.795	0.596	3.764	4
CAT	novel genus	5	r=15, f=0.5	0.751	0.784	0.589	3.811	5
CAT	novel genus	6	r=15, f=0.5	0.743	0.775	0.576	3.782	4
CAT	novel genus	7	r=15, f=0.5	0.75	0.772	0.579	3.834	5
CAT	novel genus	8	r=15, f=0.5	0.742	0.798	0.593	3.784	4
CAT	novel genus	9	r=15, f=0.5	0.729	0.794	0.579	3.665	4
CAT	novel genus	10	r=15, f=0.5	0.757	0.781	0.592	3.89	5
CAT	novel genus	1	r=15, f=0.6	0.778	0.773	0.601	4.003	5
CAT	novel genus	2	r=15, f=0.6	0.75	0.771	0.578	3.816	5
CAT	novel genus	3	r=15, f=0.6	0.76	0.768	0.584	3.872	5
CAT	novel genus	4	r=15, f=0.6	0.762	0.788	0.6	3.835	5
CAT	novel genus	5	r=15, f=0.6	0.762	0.776	0.591	3.873	5
CAT	novel genus	6	r=15, f=0.6	0.755	0.766	0.579	3.845	5
CAT	novel genus	7	r=15, f=0.6	0.76	0.766	0.582	3.889	5
CAT	novel genus	8	r=15, f=0.6	0.751	0.791	0.595	3.84	5
CAT	novel genus	9	r=15, f=0.6	0.742	0.789	0.585	3.734	4
CAT	novel genus	10	r=15, f=0.6	0.768	0.776	0.596	3.949	5
CAT	novel genus	1	r=15, f=0.7	0.785	0.767	0.602	4.053	5
CAT	novel genus	2	r=15, f=0.7	0.76	0.765	0.581	3.867	5
CAT	novel genus	3	r=15, f=0.7	0.768	0.762	0.585	3.921	5
CAT	novel genus	4	r=15, f=0.7	0.772	0.781	0.603	3.895	5
CAT	novel genus	5	r=15, f=0.7	0.772	0.771	0.595	3.93	5
CAT	novel genus	6	r=15, f=0.7	0.766	0.761	0.583	3.903	5
CAT	novel genus	7	r=15, f=0.7	0.767	0.759	0.582	3.935	5
CAT	novel genus	8	r=15, f=0.7	0.759	0.786	0.597	3.89	5
CAT	novel genus	9	r=15, f=0.7	0.749	0.784	0.587	3.785	4
CAT	novel genus	10	r=15, f=0.7	0.776	0.77	0.597	4.003	5
CAT	novel genus	1	r=15, f=0.8	0.792	0.761	0.603	4.101	5
CAT	novel genus	2	r=15, f=0.8	0.765	0.759	0.58	3.9	5
CAT	novel genus	3	r=15, f=0.8	0.773	0.756	0.584	3.957	5
CAT	novel genus	4	r=15, f=0.8	0.779	0.776	0.605	3.943	5
CAT	novel genus	5	r=15, f=0.8	0.779	0.766	0.596	3.97	5
CAT	novel genus	6	r=15, f=0.8	0.772	0.755	0.583	3.94	5
CAT	novel genus	7	r=15, f=0.8	0.774	0.753	0.583	3.976	5
CAT	novel genus	8	r=15, f=0.8	0.766	0.781	0.598	3.938	5
CAT	novel genus	9	r=15, f=0.8	0.756	0.778	0.589	3.831	4
CAT	novel genus	10	r=15, f=0.8	0.781	0.765	0.597	4.04	5
CAT	novel genus	1	r=15, f=0.9	0.793	0.758	0.601	4.118	5
CAT	novel genus	2	r=15, f=0.9	0.767	0.755	0.579	3.918	5
CAT	novel genus	3	r=15, f=0.9	0.776	0.752	0.584	3.986	5
CAT	novel genus	4	r=15, f=0.9	0.782	0.772	0.604	3.964	5
CAT	novel genus	5	r=15, f=0.9	0.781	0.762	0.595	3.993	5
CAT	novel genus	6	r=15, f=0.9	0.773	0.751	0.581	3.953	5
CAT	novel genus	7	r=15, f=0.9	0.777	0.749	0.582	3.998	5
CAT	novel genus	8	r=15, f=0.9	0.769	0.777	0.598	3.959	5
CAT	novel genus	9	r=15, f=0.9	0.758	0.774	0.587	3.849	5
CAT	novel genus	10	r=15, f=0.9	0.784	0.761	0.597	4.062	5
CAT	novel genus	1	r=20, f=0.1	0.779	0.752	0.585	4.033	5
CAT	novel genus	2	r=20, f=0.1	0.75	0.752	0.564	3.849	5
CAT	novel genus	3	r=20, f=0.1	0.758	0.749	0.568	3.904	5
CAT	novel genus	4	r=20, f=0.1	0.761	0.767	0.584	3.851	5
CAT	novel genus	5	r=20, f=0.1	0.763	0.758	0.579	3.899	5
CAT	novel genus	6	r=20, f=0.1	0.757	0.754	0.571	3.899	5
CAT	novel genus	7	r=20, f=0.1	0.761	0.746	0.568	3.924	5
CAT	novel genus	8	r=20, f=0.1	0.758	0.774	0.587	3.903	5
CAT	novel genus	9	r=20, f=0.1	0.749	0.769	0.576	3.797	4
CAT	novel genus	10	r=20, f=0.1	0.765	0.757	0.578	3.953	5
CAT	novel genus	1	r=20, f=0.2	0.785	0.748	0.587	4.064	5
CAT	novel genus	2	r=20, f=0.2	0.757	0.749	0.567	3.88	5
CAT	novel genus	3	r=20, f=0.2	0.765	0.747	0.571	3.939	5
CAT	novel genus	4	r=20, f=0.2	0.767	0.764	0.586	3.883	5
CAT	novel genus	5	r=20, f=0.2	0.769	0.755	0.581	3.926	5
CAT	novel genus	6	r=20, f=0.2	0.764	0.752	0.575	3.936	5
CAT	novel genus	7	r=20, f=0.2	0.77	0.742	0.571	3.961	5
CAT	novel genus	8	r=20, f=0.2	0.764	0.771	0.589	3.933	5
CAT	novel genus	9	r=20, f=0.2	0.754	0.767	0.579	3.826	4
CAT	novel genus	10	r=20, f=0.2	0.77	0.754	0.581	3.98	5
CAT	novel genus	1	r=20, f=0.3	0.794	0.743	0.59	4.113	5
CAT	novel genus	2	r=20, f=0.3	0.766	0.744	0.57	3.925	5
CAT	novel genus	3	r=20, f=0.3	0.773	0.74	0.572	3.985	5
CAT	novel genus	4	r=20, f=0.3	0.776	0.758	0.588	3.928	5
CAT	novel genus	5	r=20, f=0.3	0.778	0.749	0.583	3.983	5
CAT	novel genus	6	r=20, f=0.3	0.773	0.745	0.576	3.981	5
CAT	novel genus	7	r=20, f=0.3	0.78	0.738	0.575	4.01	5
CAT	novel genus	8	r=20, f=0.3	0.773	0.767	0.593	3.989	5
CAT	novel genus	9	r=20, f=0.3	0.764	0.761	0.582	3.88	5
CAT	novel genus	10	r=20, f=0.3	0.779	0.75	0.584	4.031	5
CAT	novel genus	1	r=20, f=0.4	0.803	0.736	0.591	4.169	5
CAT	novel genus	2	r=20, f=0.4	0.775	0.735	0.57	3.97	5
CAT	novel genus	3	r=20, f=0.4	0.784	0.732	0.574	4.048	5
CAT	novel genus	4	r=20, f=0.4	0.785	0.75	0.589	3.983	5
CAT	novel genus	5	r=20, f=0.4	0.788	0.742	0.585	4.042	5
CAT	novel genus	6	r=20, f=0.4	0.782	0.738	0.577	4.03	5
CAT	novel genus	7	r=20, f=0.4	0.789	0.73	0.576	4.061	5
CAT	novel genus	8	r=20, f=0.4	0.785	0.76	0.596	4.046	5
CAT	novel genus	9	r=20, f=0.4	0.772	0.752	0.581	3.931	5
CAT	novel genus	10	r=20, f=0.4	0.791	0.742	0.587	4.096	5
CAT	novel genus	1	r=20, f=0.5	0.81	0.725	0.587	4.219	5
CAT	novel genus	2	r=20, f=0.5	0.782	0.726	0.568	4.021	5
CAT	novel genus	3	r=20, f=0.5	0.793	0.724	0.574	4.099	5
CAT	novel genus	4	r=20, f=0.5	0.792	0.74	0.586	4.035	5
CAT	novel genus	5	r=20, f=0.5	0.796	0.733	0.583	4.096	5
CAT	novel genus	6	r=20, f=0.5	0.79	0.729	0.576	4.076	5
CAT	novel genus	7	r=20, f=0.5	0.798	0.723	0.577	4.12	5
CAT	novel genus	8	r=20, f=0.5	0.792	0.751	0.595	4.091	5
CAT	novel genus	9	r=20, f=0.5	0.781	0.743	0.58	3.985	5
CAT	novel genus	10	r=20, f=0.5	0.8	0.733	0.586	4.151	5
CAT	novel genus	1	r=20, f=0.6	0.817	0.717	0.586	4.276	5
CAT	novel genus	2	r=20, f=0.6	0.792	0.717	0.568	4.08	5
CAT	novel genus	3	r=20, f=0.6	0.801	0.716	0.573	4.147	5
CAT	novel genus	4	r=20, f=0.6	0.803	0.732	0.587	4.103	5
CAT	novel genus	5	r=20, f=0.6	0.807	0.724	0.584	4.153	5
CAT	novel genus	6	r=20, f=0.6	0.799	0.719	0.575	4.131	5
CAT	novel genus	7	r=20, f=0.6	0.805	0.715	0.575	4.164	5
CAT	novel genus	8	r=20, f=0.6	0.8	0.741	0.593	4.141	5
CAT	novel genus	9	r=20, f=0.6	0.789	0.736	0.581	4.037	5
CAT	novel genus	10	r=20, f=0.6	0.808	0.725	0.586	4.2	5
CAT	novel genus	1	r=20, f=0.7	0.822	0.709	0.583	4.315	5
CAT	novel genus	2	r=20, f=0.7	0.8	0.709	0.567	4.124	5
CAT	novel genus	3	r=20, f=0.7	0.806	0.707	0.569	4.183	5
CAT	novel genus	4	r=20, f=0.7	0.811	0.723	0.587	4.157	5
CAT	novel genus	5	r=20, f=0.7	0.814	0.716	0.583	4.2	5
CAT	novel genus	6	r=20, f=0.7	0.807	0.711	0.574	4.182	5
CAT	novel genus	7	r=20, f=0.7	0.811	0.707	0.574	4.205	5
CAT	novel genus	8	r=20, f=0.7	0.806	0.733	0.591	4.179	5
CAT	novel genus	9	r=20, f=0.7	0.795	0.729	0.579	4.083	5
CAT	novel genus	10	r=20, f=0.7	0.814	0.717	0.584	4.245	5
CAT	novel genus	1	r=20, f=0.8	0.828	0.702	0.581	4.357	5
CAT	novel genus	2	r=20, f=0.8	0.802	0.702	0.563	4.146	5
CAT	novel genus	3	r=20, f=0.8	0.81	0.699	0.566	4.216	5
CAT	novel genus	4	r=20, f=0.8	0.816	0.716	0.585	4.198	5
CAT	novel genus	5	r=20, f=0.8	0.818	0.71	0.581	4.23	5
CAT	novel genus	6	r=20, f=0.8	0.812	0.704	0.571	4.216	5
CAT	novel genus	7	r=20, f=0.8	0.815	0.7	0.57	4.239	5
CAT	novel genus	8	r=20, f=0.8	0.811	0.727	0.589	4.217	5
CAT	novel genus	9	r=20, f=0.8	0.798	0.722	0.576	4.117	5
CAT	novel genus	10	r=20, f=0.8	0.818	0.71	0.581	4.276	5
CAT	novel genus	1	r=20, f=0.9	0.829	0.698	0.578	4.369	5
CAT	novel genus	2	r=20, f=0.9	0.804	0.696	0.56	4.157	5
CAT	novel genus	3	r=20, f=0.9	0.812	0.695	0.564	4.237	5
CAT	novel genus	4	r=20, f=0.9	0.817	0.711	0.581	4.212	5
CAT	novel genus	5	r=20, f=0.9	0.819	0.705	0.577	4.241	5
CAT	novel genus	6	r=20, f=0.9	0.814	0.699	0.569	4.23	5
CAT	novel genus	7	r=20, f=0.9	0.817	0.695	0.568	4.253	5
CAT	novel genus	8	r=20, f=0.9	0.814	0.723	0.588	4.233	5
CAT	novel genus	9	r=20, f=0.9	0.8	0.717	0.573	4.128	5
CAT	novel genus	10	r=20, f=0.9	0.82	0.705	0.578	4.293	5
CAT	novel genus	1	r=25, f=0.1	0.808	0.703	0.568	4.222	5
CAT	novel genus	2	r=25, f=0.1	0.783	0.697	0.546	4.043	5
CAT	novel genus	3	r=25, f=0.1	0.792	0.705	0.558	4.126	5
CAT	novel genus	4	r=25, f=0.1	0.794	0.721	0.573	4.075	5
CAT	novel genus	5	r=25, f=0.1	0.799	0.711	0.569	4.138	5
CAT	novel genus	6	r=25, f=0.1	0.788	0.706	0.556	4.111	5
CAT	novel genus	7	r=25, f=0.1	0.795	0.703	0.559	4.153	5
CAT	novel genus	8	r=25, f=0.1	0.796	0.729	0.58	4.141	5
CAT	novel genus	9	r=25, f=0.1	0.782	0.724	0.566	4.025	5
CAT	novel genus	10	r=25, f=0.1	0.797	0.713	0.568	4.18	5
CAT	novel genus	1	r=25, f=0.2	0.814	0.698	0.568	4.256	5
CAT	novel genus	2	r=25, f=0.2	0.791	0.693	0.548	4.082	5
CAT	novel genus	3	r=25, f=0.2	0.799	0.701	0.56	4.165	5
CAT	novel genus	4	r=25, f=0.2	0.799	0.717	0.573	4.108	5
CAT	novel genus	5	r=25, f=0.2	0.806	0.708	0.57	4.173	5
CAT	novel genus	6	r=25, f=0.2	0.796	0.703	0.56	4.154	5
CAT	novel genus	7	r=25, f=0.2	0.803	0.698	0.561	4.192	5
CAT	novel genus	8	r=25, f=0.2	0.803	0.725	0.582	4.176	5
CAT	novel genus	9	r=25, f=0.2	0.787	0.721	0.567	4.057	5
CAT	novel genus	10	r=25, f=0.2	0.802	0.71	0.569	4.212	5
CAT	novel genus	1	r=25, f=0.3	0.823	0.69	0.568	4.311	5
CAT	novel genus	2	r=25, f=0.3	0.798	0.687	0.548	4.129	5
CAT	novel genus	3	r=25, f=0.3	0.806	0.692	0.558	4.21	5
CAT	novel genus	4	r=25, f=0.3	0.808	0.71	0.573	4.157	5
CAT	novel genus	5	r=25, f=0.3	0.815	0.7	0.57	4.232	5
CAT	novel genus	6	r=25, f=0.3	0.805	0.694	0.559	4.204	5
CAT	novel genus	7	r=25, f=0.3	0.814	0.691	0.563	4.242	5
CAT	novel genus	8	r=25, f=0.3	0.811	0.719	0.583	4.233	5
CAT	novel genus	9	r=25, f=0.3	0.797	0.714	0.569	4.113	5
CAT	novel genus	10	r=25, f=0.3	0.811	0.704	0.571	4.261	5
CAT	novel genus	1	r=25, f=0.4	0.831	0.68	0.566	4.366	5
CAT	novel genus	2	r=25, f=0.4	0.806	0.675	0.544	4.172	5
CAT	novel genus	3	r=25, f=0.4	0.815	0.682	0.556	4.263	5
CAT	novel genus	4	r=25, f=0.4	0.816	0.699	0.571	4.212	5
CAT	novel genus	5	r=25, f=0.4	0.823	0.69	0.568	4.288	5
CAT	novel genus	6	r=25, f=0.4	0.814	0.685	0.558	4.256	5
CAT	novel genus	7	r=25, f=0.4	0.823	0.682	0.561	4.295	5
CAT	novel genus	8	r=25, f=0.4	0.821	0.709	0.582	4.289	5
CAT	novel genus	9	r=25, f=0.4	0.804	0.703	0.565	4.161	5
CAT	novel genus	10	r=25, f=0.4	0.823	0.694	0.571	4.328	5
CAT	novel genus	1	r=25, f=0.5	0.837	0.668	0.559	4.412	5
CAT	novel genus	2	r=25, f=0.5	0.813	0.664	0.54	4.221	5
CAT	novel genus	3	r=25, f=0.5	0.822	0.672	0.552	4.314	5
CAT	novel genus	4	r=25, f=0.5	0.823	0.687	0.565	4.261	5
CAT	novel genus	5	r=25, f=0.5	0.831	0.678	0.563	4.336	5
CAT	novel genus	6	r=25, f=0.5	0.821	0.675	0.554	4.3	5
CAT	novel genus	7	r=25, f=0.5	0.831	0.672	0.558	4.355	5
CAT	novel genus	8	r=25, f=0.5	0.827	0.697	0.577	4.327	5
CAT	novel genus	9	r=25, f=0.5	0.812	0.691	0.561	4.213	5
CAT	novel genus	10	r=25, f=0.5	0.831	0.682	0.567	4.381	5
CAT	novel genus	1	r=25, f=0.6	0.843	0.657	0.554	4.456	5
CAT	novel genus	2	r=25, f=0.6	0.82	0.653	0.535	4.268	5
CAT	novel genus	3	r=25, f=0.6	0.828	0.662	0.548	4.356	5
CAT	novel genus	4	r=25, f=0.6	0.831	0.676	0.562	4.316	5
CAT	novel genus	5	r=25, f=0.6	0.839	0.668	0.561	4.386	5
CAT	novel genus	6	r=25, f=0.6	0.828	0.662	0.548	4.344	5
CAT	novel genus	7	r=25, f=0.6	0.837	0.662	0.554	4.396	5
CAT	novel genus	8	r=25, f=0.6	0.833	0.685	0.57	4.368	5
CAT	novel genus	9	r=25, f=0.6	0.82	0.683	0.56	4.267	5
CAT	novel genus	10	r=25, f=0.6	0.836	0.672	0.562	4.418	5
CAT	novel genus	1	r=25, f=0.7	0.845	0.647	0.547	4.487	5
CAT	novel genus	2	r=25, f=0.7	0.825	0.645	0.532	4.303	5
CAT	novel genus	3	r=25, f=0.7	0.833	0.651	0.542	4.387	5
CAT	novel genus	4	r=25, f=0.7	0.836	0.666	0.557	4.355	5
CAT	novel genus	5	r=25, f=0.7	0.844	0.659	0.556	4.42	5
CAT	novel genus	6	r=25, f=0.7	0.834	0.654	0.545	4.385	5
CAT	novel genus	7	r=25, f=0.7	0.841	0.653	0.549	4.43	5
CAT	novel genus	8	r=25, f=0.7	0.836	0.676	0.565	4.395	5
CAT	novel genus	9	r=25, f=0.7	0.826	0.673	0.556	4.31	5
CAT	novel genus	10	r=25, f=0.7	0.842	0.662	0.558	4.459	5
CAT	novel genus	1	r=25, f=0.8	0.848	0.638	0.541	4.517	5
CAT	novel genus	2	r=25, f=0.8	0.826	0.637	0.526	4.317	5
CAT	novel genus	3	r=25, f=0.8	0.835	0.641	0.535	4.413	5
CAT	novel genus	4	r=25, f=0.8	0.841	0.657	0.553	4.389	5
CAT	novel genus	5	r=25, f=0.8	0.846	0.652	0.552	4.444	5
CAT	novel genus	6	r=25, f=0.8	0.838	0.645	0.54	4.41	5
CAT	novel genus	7	r=25, f=0.8	0.845	0.644	0.544	4.46	5
CAT	novel genus	8	r=25, f=0.8	0.84	0.668	0.561	4.425	5
CAT	novel genus	9	r=25, f=0.8	0.827	0.666	0.551	4.337	5
CAT	novel genus	10	r=25, f=0.8	0.844	0.654	0.552	4.481	5
CAT	novel genus	1	r=25, f=0.9	0.85	0.634	0.539	4.527	5
CAT	novel genus	2	r=25, f=0.9	0.827	0.631	0.522	4.326	5
CAT	novel genus	3	r=25, f=0.9	0.837	0.635	0.531	4.426	5
CAT	novel genus	4	r=25, f=0.9	0.842	0.651	0.548	4.396	5
CAT	novel genus	5	r=25, f=0.9	0.847	0.647	0.547	4.45	5
CAT	novel genus	6	r=25, f=0.9	0.839	0.639	0.536	4.42	5
CAT	novel genus	7	r=25, f=0.9	0.847	0.639	0.541	4.475	5
CAT	novel genus	8	r=25, f=0.9	0.841	0.663	0.558	4.436	5
CAT	novel genus	9	r=25, f=0.9	0.828	0.66	0.547	4.344	5
CAT	novel genus	10	r=25, f=0.9	0.846	0.649	0.549	4.494	5
CAT	novel genus	1	r=30, f=0.1	0.827	0.653	0.54	4.38	5
CAT	novel genus	2	r=30, f=0.1	0.808	0.648	0.524	4.22	5
CAT	novel genus	3	r=30, f=0.1	0.813	0.659	0.535	4.292	5
CAT	novel genus	4	r=30, f=0.1	0.817	0.673	0.55	4.25	5
CAT	novel genus	5	r=30, f=0.1	0.821	0.668	0.549	4.309	5
CAT	novel genus	6	r=30, f=0.1	0.808	0.66	0.533	4.274	5
CAT	novel genus	7	r=30, f=0.1	0.823	0.658	0.541	4.342	5
CAT	novel genus	8	r=30, f=0.1	0.819	0.678	0.556	4.319	5
CAT	novel genus	9	r=30, f=0.1	0.809	0.674	0.545	4.217	5
CAT	novel genus	10	r=30, f=0.1	0.818	0.663	0.543	4.339	5
CAT	novel genus	1	r=30, f=0.2	0.835	0.647	0.54	4.418	5
CAT	novel genus	2	r=30, f=0.2	0.815	0.643	0.524	4.258	5
CAT	novel genus	3	r=30, f=0.2	0.819	0.654	0.536	4.336	5
CAT	novel genus	4	r=30, f=0.2	0.823	0.668	0.55	4.29	5
CAT	novel genus	5	r=30, f=0.2	0.829	0.664	0.55	4.351	5
CAT	novel genus	6	r=30, f=0.2	0.816	0.655	0.534	4.322	5
CAT	novel genus	7	r=30, f=0.2	0.83	0.652	0.541	4.38	5
CAT	novel genus	8	r=30, f=0.2	0.826	0.675	0.557	4.358	5
CAT	novel genus	9	r=30, f=0.2	0.814	0.67	0.545	4.251	5
CAT	novel genus	10	r=30, f=0.2	0.825	0.659	0.544	4.379	5
CAT	novel genus	1	r=30, f=0.3	0.845	0.638	0.539	4.48	5
CAT	novel genus	2	r=30, f=0.3	0.823	0.635	0.523	4.315	5
CAT	novel genus	3	r=30, f=0.3	0.826	0.643	0.531	4.375	5
CAT	novel genus	4	r=30, f=0.3	0.831	0.658	0.547	4.336	5
CAT	novel genus	5	r=30, f=0.3	0.837	0.654	0.547	4.415	5
CAT	novel genus	6	r=30, f=0.3	0.825	0.644	0.532	4.377	5
CAT	novel genus	7	r=30, f=0.3	0.841	0.643	0.541	4.432	5
CAT	novel genus	8	r=30, f=0.3	0.834	0.665	0.555	4.413	5
CAT	novel genus	9	r=30, f=0.3	0.824	0.659	0.543	4.312	5
CAT	novel genus	10	r=30, f=0.3	0.833	0.651	0.542	4.428	5
CAT	novel genus	1	r=30, f=0.4	0.852	0.625	0.532	4.531	5
CAT	novel genus	2	r=30, f=0.4	0.83	0.623	0.518	4.356	5
CAT	novel genus	3	r=30, f=0.4	0.835	0.632	0.528	4.437	5
CAT	novel genus	4	r=30, f=0.4	0.839	0.646	0.542	4.388	5
CAT	novel genus	5	r=30, f=0.4	0.845	0.642	0.543	4.474	5
CAT	novel genus	6	r=30, f=0.4	0.834	0.632	0.527	4.423	5
CAT	novel genus	7	r=30, f=0.4	0.85	0.63	0.536	4.487	5
CAT	novel genus	8	r=30, f=0.4	0.844	0.653	0.551	4.477	5
CAT	novel genus	9	r=30, f=0.4	0.83	0.647	0.537	4.361	5
CAT	novel genus	10	r=30, f=0.4	0.843	0.639	0.539	4.493	5
CAT	novel genus	1	r=30, f=0.5	0.857	0.611	0.524	4.577	6
CAT	novel genus	2	r=30, f=0.5	0.836	0.61	0.51	4.401	5
CAT	novel genus	3	r=30, f=0.5	0.842	0.619	0.522	4.484	5
CAT	novel genus	4	r=30, f=0.5	0.846	0.631	0.534	4.436	5
CAT	novel genus	5	r=30, f=0.5	0.852	0.629	0.536	4.522	5
CAT	novel genus	6	r=30, f=0.5	0.839	0.62	0.52	4.462	5
CAT	novel genus	7	r=30, f=0.5	0.857	0.619	0.53	4.538	5
CAT	novel genus	8	r=30, f=0.5	0.849	0.64	0.543	4.511	5
CAT	novel genus	9	r=30, f=0.5	0.837	0.633	0.53	4.408	5
CAT	novel genus	10	r=30, f=0.5	0.852	0.627	0.534	4.547	5
CAT	novel genus	1	r=30, f=0.6	0.861	0.598	0.515	4.616	6
CAT	novel genus	2	r=30, f=0.6	0.84	0.597	0.501	4.435	5
CAT	novel genus	3	r=30, f=0.6	0.849	0.607	0.515	4.527	5
CAT	novel genus	4	r=30, f=0.6	0.852	0.619	0.528	4.483	5
CAT	novel genus	5	r=30, f=0.6	0.86	0.617	0.531	4.57	6
CAT	novel genus	6	r=30, f=0.6	0.845	0.606	0.512	4.498	5
CAT	novel genus	7	r=30, f=0.6	0.861	0.607	0.523	4.573	5
CAT	novel genus	8	r=30, f=0.6	0.853	0.626	0.534	4.544	5
CAT	novel genus	9	r=30, f=0.6	0.843	0.623	0.526	4.452	5
CAT	novel genus	10	r=30, f=0.6	0.856	0.615	0.526	4.578	6
CAT	novel genus	1	r=30, f=0.7	0.863	0.587	0.506	4.638	6
CAT	novel genus	2	r=30, f=0.7	0.842	0.586	0.494	4.455	5
CAT	novel genus	3	r=30, f=0.7	0.853	0.595	0.507	4.558	5
CAT	novel genus	4	r=30, f=0.7	0.856	0.608	0.52	4.515	5
CAT	novel genus	5	r=30, f=0.7	0.864	0.607	0.524	4.597	6
CAT	novel genus	6	r=30, f=0.7	0.849	0.596	0.506	4.53	5
CAT	novel genus	7	r=30, f=0.7	0.863	0.597	0.515	4.596	6
CAT	novel genus	8	r=30, f=0.7	0.856	0.616	0.528	4.567	5
CAT	novel genus	9	r=30, f=0.7	0.847	0.613	0.519	4.489	5
CAT	novel genus	10	r=30, f=0.7	0.86	0.604	0.52	4.616	6
CAT	novel genus	1	r=30, f=0.8	0.865	0.577	0.499	4.666	6
CAT	novel genus	2	r=30, f=0.8	0.843	0.579	0.488	4.467	5
CAT	novel genus	3	r=30, f=0.8	0.855	0.585	0.5	4.578	6
CAT	novel genus	4	r=30, f=0.8	0.86	0.597	0.513	4.536	6
CAT	novel genus	5	r=30, f=0.8	0.865	0.599	0.519	4.617	6
CAT	novel genus	6	r=30, f=0.8	0.853	0.587	0.501	4.552	5
CAT	novel genus	7	r=30, f=0.8	0.865	0.588	0.509	4.621	6
CAT	novel genus	8	r=30, f=0.8	0.86	0.608	0.522	4.593	6
CAT	novel genus	9	r=30, f=0.8	0.848	0.605	0.513	4.512	5
CAT	novel genus	10	r=30, f=0.8	0.862	0.595	0.513	4.634	6
CAT	novel genus	1	r=30, f=0.9	0.865	0.573	0.496	4.67	6
CAT	novel genus	2	r=30, f=0.9	0.844	0.573	0.483	4.473	6
CAT	novel genus	3	r=30, f=0.9	0.856	0.58	0.496	4.59	6
CAT	novel genus	4	r=30, f=0.9	0.86	0.591	0.508	4.54	6
CAT	novel genus	5	r=30, f=0.9	0.865	0.594	0.513	4.617	6
CAT	novel genus	6	r=30, f=0.9	0.853	0.582	0.496	4.559	6
CAT	novel genus	7	r=30, f=0.9	0.867	0.583	0.505	4.636	6
CAT	novel genus	8	r=30, f=0.9	0.86	0.602	0.518	4.6	6
CAT	novel genus	9	r=30, f=0.9	0.849	0.599	0.508	4.518	5
CAT	novel genus	10	r=30, f=0.9	0.863	0.59	0.509	4.647	6
CAT	novel genus	1	r=35, f=0.1	0.841	0.607	0.51	4.508	5
CAT	novel genus	2	r=35, f=0.1	0.821	0.602	0.494	4.338	5
CAT	novel genus	3	r=35, f=0.1	0.827	0.613	0.507	4.417	5
CAT	novel genus	4	r=35, f=0.1	0.835	0.624	0.521	4.39	5
CAT	novel genus	5	r=35, f=0.1	0.838	0.619	0.519	4.445	5
CAT	novel genus	6	r=35, f=0.1	0.822	0.611	0.502	4.399	5
CAT	novel genus	7	r=35, f=0.1	0.837	0.611	0.511	4.452	5
CAT	novel genus	8	r=35, f=0.1	0.834	0.63	0.525	4.447	5
CAT	novel genus	9	r=35, f=0.1	0.829	0.629	0.521	4.373	5
CAT	novel genus	10	r=35, f=0.1	0.83	0.614	0.509	4.45	5
CAT	novel genus	1	r=35, f=0.2	0.848	0.601	0.509	4.552	5
CAT	novel genus	2	r=35, f=0.2	0.828	0.596	0.493	4.381	5
CAT	novel genus	3	r=35, f=0.2	0.833	0.608	0.506	4.466	5
CAT	novel genus	4	r=35, f=0.2	0.842	0.618	0.52	4.435	5
CAT	novel genus	5	r=35, f=0.2	0.846	0.613	0.519	4.495	5
CAT	novel genus	6	r=35, f=0.2	0.83	0.605	0.502	4.45	5
CAT	novel genus	7	r=35, f=0.2	0.845	0.603	0.509	4.493	5
CAT	novel genus	8	r=35, f=0.2	0.841	0.625	0.525	4.487	5
CAT	novel genus	9	r=35, f=0.2	0.834	0.623	0.52	4.409	5
CAT	novel genus	10	r=35, f=0.2	0.838	0.608	0.51	4.5	5
CAT	novel genus	1	r=35, f=0.3	0.858	0.59	0.506	4.616	6
CAT	novel genus	2	r=35, f=0.3	0.837	0.586	0.49	4.443	5
CAT	novel genus	3	r=35, f=0.3	0.841	0.595	0.501	4.51	5
CAT	novel genus	4	r=35, f=0.3	0.851	0.606	0.515	4.484	5
CAT	novel genus	5	r=35, f=0.3	0.854	0.602	0.514	4.56	6
CAT	novel genus	6	r=35, f=0.3	0.838	0.592	0.496	4.498	5
CAT	novel genus	7	r=35, f=0.3	0.854	0.592	0.505	4.546	5
CAT	novel genus	8	r=35, f=0.3	0.849	0.614	0.521	4.546	5
CAT	novel genus	9	r=35, f=0.3	0.844	0.612	0.516	4.468	5
CAT	novel genus	10	r=35, f=0.3	0.845	0.598	0.505	4.548	6
CAT	novel genus	1	r=35, f=0.4	0.864	0.574	0.496	4.661	6
CAT	novel genus	2	r=35, f=0.4	0.843	0.571	0.481	4.48	6
CAT	novel genus	3	r=35, f=0.4	0.851	0.582	0.495	4.577	6
CAT	novel genus	4	r=35, f=0.4	0.858	0.59	0.506	4.529	6
CAT	novel genus	5	r=35, f=0.4	0.861	0.587	0.505	4.613	6
CAT	novel genus	6	r=35, f=0.4	0.846	0.578	0.489	4.546	5
CAT	novel genus	7	r=35, f=0.4	0.862	0.577	0.498	4.598	6
CAT	novel genus	8	r=35, f=0.4	0.859	0.6	0.516	4.612	6
[truncated: 682 more rows]

## Sheet: Table S2
Table S2. Performance measure results per rank for the tested taxonomic classifiers on ten benchmarking contig sets. Only CAT results with default parameter settings are shown.
tool	database	contig set	setting	precision	contigs classified	sensitivity	rank
DIAMOND	known strain	1	best hit	0.954	0.892	0.851	species (0)
DIAMOND	known strain	2	best hit	0.951	0.876	0.833	species (0)
DIAMOND	known strain	3	best hit	0.965	0.903	0.871	species (0)
DIAMOND	known strain	4	best hit	0.951	0.89	0.846	species (0)
DIAMOND	known strain	5	best hit	0.953	0.905	0.862	species (0)
DIAMOND	known strain	6	best hit	0.953	0.895	0.853	species (0)
DIAMOND	known strain	7	best hit	0.958	0.898	0.86	species (0)
DIAMOND	known strain	8	best hit	0.957	0.881	0.844	species (0)
DIAMOND	known strain	9	best hit	0.956	0.882	0.843	species (0)
DIAMOND	known strain	10	best hit	0.957	0.903	0.864	species (0)
DIAMOND	known strain	1	best hit	0.99	0.961	0.951	genus (1)
DIAMOND	known strain	2	best hit	0.987	0.948	0.936	genus (1)
DIAMOND	known strain	3	best hit	0.986	0.957	0.943	genus (1)
DIAMOND	known strain	4	best hit	0.988	0.951	0.939	genus (1)
DIAMOND	known strain	5	best hit	0.987	0.961	0.948	genus (1)
DIAMOND	known strain	6	best hit	0.988	0.956	0.944	genus (1)
DIAMOND	known strain	7	best hit	0.99	0.965	0.955	genus (1)
DIAMOND	known strain	8	best hit	0.989	0.937	0.927	genus (1)
DIAMOND	known strain	9	best hit	0.987	0.951	0.939	genus (1)
DIAMOND	known strain	10	best hit	0.984	0.956	0.941	genus (1)
DIAMOND	known strain	1	best hit	0.992	0.966	0.958	family (2)
DIAMOND	known strain	2	best hit	0.991	0.956	0.948	family (2)
DIAMOND	known strain	3	best hit	0.99	0.96	0.95	family (2)
DIAMOND	known strain	4	best hit	0.993	0.965	0.958	family (2)
DIAMOND	known strain	5	best hit	0.993	0.968	0.962	family (2)
DIAMOND	known strain	6	best hit	0.991	0.966	0.957	family (2)
DIAMOND	known strain	7	best hit	0.992	0.972	0.964	family (2)
DIAMOND	known strain	8	best hit	0.991	0.944	0.936	family (2)
DIAMOND	known strain	9	best hit	0.991	0.958	0.95	family (2)
DIAMOND	known strain	10	best hit	0.989	0.963	0.953	family (2)
DIAMOND	known strain	1	best hit	0.993	0.966	0.96	order (3)
DIAMOND	known strain	2	best hit	0.993	0.962	0.955	order (3)
DIAMOND	known strain	3	best hit	0.991	0.965	0.956	order (3)
DIAMOND	known strain	4	best hit	0.994	0.967	0.961	order (3)
DIAMOND	known strain	5	best hit	0.994	0.972	0.966	order (3)
DIAMOND	known strain	6	best hit	0.992	0.97	0.962	order (3)
DIAMOND	known strain	7	best hit	0.994	0.973	0.966	order (3)
DIAMOND	known strain	8	best hit	0.992	0.953	0.945	order (3)
DIAMOND	known strain	9	best hit	0.992	0.96	0.952	order (3)
DIAMOND	known strain	10	best hit	0.99	0.966	0.956	order (3)
DIAMOND	known strain	1	best hit	0.996	0.967	0.963	class (4)
DIAMOND	known strain	2	best hit	0.997	0.966	0.963	class (4)
DIAMOND	known strain	3	best hit	0.995	0.968	0.963	class (4)
DIAMOND	known strain	4	best hit	0.998	0.97	0.968	class (4)
DIAMOND	known strain	5	best hit	0.997	0.974	0.971	class (4)
DIAMOND	known strain	6	best hit	0.995	0.972	0.967	class (4)
DIAMOND	known strain	7	best hit	0.997	0.976	0.973	class (4)
DIAMOND	known strain	8	best hit	0.997	0.959	0.956	class (4)
DIAMOND	known strain	9	best hit	0.997	0.97	0.967	class (4)
DIAMOND	known strain	10	best hit	0.994	0.969	0.963	class (4)
DIAMOND	known strain	1	best hit	0.997	0.971	0.968	phylum (5)
DIAMOND	known strain	2	best hit	0.999	0.967	0.966	phylum (5)
DIAMOND	known strain	3	best hit	0.996	0.968	0.965	phylum (5)
DIAMOND	known strain	4	best hit	0.999	0.975	0.974	phylum (5)
DIAMOND	known strain	5	best hit	0.999	0.974	0.973	phylum (5)
DIAMOND	known strain	6	best hit	0.998	0.975	0.973	phylum (5)
DIAMOND	known strain	7	best hit	0.999	0.976	0.975	phylum (5)
DIAMOND	known strain	8	best hit	0.999	0.969	0.967	phylum (5)
DIAMOND	known strain	9	best hit	0.999	0.973	0.973	phylum (5)
DIAMOND	known strain	10	best hit	0.996	0.969	0.965	phylum (5)
DIAMOND	known strain	1	best hit	1	0.976	0.976	superkingdom (6)
DIAMOND	known strain	2	best hit	1	0.972	0.972	superkingdom (6)
DIAMOND	known strain	3	best hit	1	0.975	0.974	superkingdom (6)
DIAMOND	known strain	4	best hit	0.999	0.976	0.975	superkingdom (6)
DIAMOND	known strain	5	best hit	1	0.974	0.974	superkingdom (6)
DIAMOND	known strain	6	best hit	1	0.975	0.975	superkingdom (6)
DIAMOND	known strain	7	best hit	1	0.977	0.977	superkingdom (6)
DIAMOND	known strain	8	best hit	1	0.975	0.975	superkingdom (6)
DIAMOND	known strain	9	best hit	1	0.974	0.974	superkingdom (6)
DIAMOND	known strain	10	best hit	1	0.977	0.977	superkingdom (6)
DIAMOND	novel species	1	best hit	0	0.778	0	species (0)
DIAMOND	novel species	2	best hit	0	0.756	0	species (0)
DIAMOND	novel species	3	best hit	0	0.793	0	species (0)
DIAMOND	novel species	4	best hit	0	0.763	0	species (0)
DIAMOND	novel species	5	best hit	0	0.792	0	species (0)
DIAMOND	novel species	6	best hit	0	0.767	0	species (0)
DIAMOND	novel species	7	best hit	0	0.762	0	species (0)
DIAMOND	novel species	8	best hit	0	0.764	0	species (0)
DIAMOND	novel species	9	best hit	0	0.777	0	species (0)
DIAMOND	novel species	10	best hit	0	0.778	0	species (0)
DIAMOND	novel species	1	best hit	0.582	0.89	0.518	genus (1)
DIAMOND	novel species	2	best hit	0.573	0.878	0.503	genus (1)
DIAMOND	novel species	3	best hit	0.565	0.887	0.502	genus (1)
DIAMOND	novel species	4	best hit	0.596	0.88	0.524	genus (1)
DIAMOND	novel species	5	best hit	0.556	0.894	0.497	genus (1)
DIAMOND	novel species	6	best hit	0.55	0.874	0.481	genus (1)
DIAMOND	novel species	7	best hit	0.573	0.884	0.506	genus (1)
DIAMOND	novel species	8	best hit	0.522	0.867	0.453	genus (1)
DIAMOND	novel species	9	best hit	0.581	0.883	0.513	genus (1)
DIAMOND	novel species	10	best hit	0.533	0.88	0.469	genus (1)
DIAMOND	novel species	1	best hit	0.678	0.897	0.608	family (2)
DIAMOND	novel species	2	best hit	0.701	0.889	0.623	family (2)
DIAMOND	novel species	3	best hit	0.684	0.894	0.612	family (2)
DIAMOND	novel species	4	best hit	0.714	0.896	0.639	family (2)
DIAMOND	novel species	5	best hit	0.674	0.903	0.609	family (2)
DIAMOND	novel species	6	best hit	0.683	0.885	0.605	family (2)
DIAMOND	novel species	7	best hit	0.698	0.896	0.626	family (2)
DIAMOND	novel species	8	best hit	0.666	0.882	0.588	family (2)
DIAMOND	novel species	9	best hit	0.703	0.893	0.627	family (2)
DIAMOND	novel species	10	best hit	0.669	0.888	0.594	family (2)
DIAMOND	novel species	1	best hit	0.706	0.9	0.635	order (3)
DIAMOND	novel species	2	best hit	0.738	0.901	0.665	order (3)
DIAMOND	novel species	3	best hit	0.716	0.902	0.646	order (3)
DIAMOND	novel species	4	best hit	0.729	0.902	0.657	order (3)
DIAMOND	novel species	5	best hit	0.711	0.907	0.645	order (3)
DIAMOND	novel species	6	best hit	0.716	0.89	0.637	order (3)
DIAMOND	novel species	7	best hit	0.73	0.902	0.658	order (3)
DIAMOND	novel species	8	best hit	0.705	0.894	0.63	order (3)
DIAMOND	novel species	9	best hit	0.734	0.899	0.659	order (3)
DIAMOND	novel species	10	best hit	0.702	0.894	0.628	order (3)
DIAMOND	novel species	1	best hit	0.771	0.903	0.696	class (4)
DIAMOND	novel species	2	best hit	0.798	0.911	0.727	class (4)
DIAMOND	novel species	3	best hit	0.779	0.908	0.708	class (4)
DIAMOND	novel species	4	best hit	0.792	0.914	0.724	class (4)
DIAMOND	novel species	5	best hit	0.783	0.915	0.716	class (4)
DIAMOND	novel species	6	best hit	0.783	0.897	0.702	class (4)
DIAMOND	novel species	7	best hit	0.804	0.912	0.733	class (4)
DIAMOND	novel species	8	best hit	0.795	0.905	0.719	class (4)
DIAMOND	novel species	9	best hit	0.805	0.914	0.735	class (4)
DIAMOND	novel species	10	best hit	0.778	0.904	0.703	class (4)
DIAMOND	novel species	1	best hit	0.876	0.915	0.801	phylum (5)
DIAMOND	novel species	2	best hit	0.896	0.919	0.824	phylum (5)
DIAMOND	novel species	3	best hit	0.878	0.913	0.802	phylum (5)
DIAMOND	novel species	4	best hit	0.886	0.927	0.821	phylum (5)
DIAMOND	novel species	5	best hit	0.879	0.921	0.81	phylum (5)
DIAMOND	novel species	6	best hit	0.88	0.909	0.799	phylum (5)
DIAMOND	novel species	7	best hit	0.892	0.918	0.819	phylum (5)
DIAMOND	novel species	8	best hit	0.883	0.922	0.814	phylum (5)
DIAMOND	novel species	9	best hit	0.894	0.926	0.828	phylum (5)
DIAMOND	novel species	10	best hit	0.867	0.911	0.79	phylum (5)
DIAMOND	novel species	1	best hit	0.992	0.921	0.914	superkingdom (6)
DIAMOND	novel species	2	best hit	0.992	0.925	0.918	superkingdom (6)
DIAMOND	novel species	3	best hit	0.994	0.92	0.915	superkingdom (6)
DIAMOND	novel species	4	best hit	0.993	0.928	0.921	superkingdom (6)
DIAMOND	novel species	5	best hit	0.992	0.924	0.916	superkingdom (6)
DIAMOND	novel species	6	best hit	0.995	0.911	0.907	superkingdom (6)
DIAMOND	novel species	7	best hit	0.996	0.92	0.917	superkingdom (6)
DIAMOND	novel species	8	best hit	0.996	0.929	0.926	superkingdom (6)
DIAMOND	novel species	9	best hit	0.995	0.928	0.923	superkingdom (6)
DIAMOND	novel species	10	best hit	0.994	0.922	0.916	superkingdom (6)
DIAMOND	novel genus	1	best hit	0	0.788	0	species (0)
DIAMOND	novel genus	2	best hit	0	0.774	0	species (0)
DIAMOND	novel genus	3	best hit	0	0.793	0	species (0)
DIAMOND	novel genus	4	best hit	0	0.78	0	species (0)
DIAMOND	novel genus	5	best hit	0	0.796	0	species (0)
DIAMOND	novel genus	6	best hit	0	0.773	0	species (0)
DIAMOND	novel genus	7	best hit	0	0.779	0	species (0)
DIAMOND	novel genus	8	best hit	0	0.764	0	species (0)
DIAMOND	novel genus	9	best hit	0	0.812	0	species (0)
DIAMOND	novel genus	10	best hit	0	0.78	0	species (0)
DIAMOND	novel genus	1	best hit	0	0.809	0	genus (1)
DIAMOND	novel genus	2	best hit	0	0.797	0	genus (1)
DIAMOND	novel genus	3	best hit	0	0.815	0	genus (1)
DIAMOND	novel genus	4	best hit	0	0.805	0	genus (1)
DIAMOND	novel genus	5	best hit	0	0.822	0	genus (1)
DIAMOND	novel genus	6	best hit	0	0.792	0	genus (1)
DIAMOND	novel genus	7	best hit	0	0.809	0	genus (1)
DIAMOND	novel genus	8	best hit	0	0.792	0	genus (1)
DIAMOND	novel genus	9	best hit	0	0.831	0	genus (1)
DIAMOND	novel genus	10	best hit	0	0.803	0	genus (1)
DIAMOND	novel genus	1	best hit	0.311	0.82	0.255	family (2)
DIAMOND	novel genus	2	best hit	0.347	0.811	0.281	family (2)
DIAMOND	novel genus	3	best hit	0.332	0.828	0.275	family (2)
DIAMOND	novel genus	4	best hit	0.37	0.83	0.307	family (2)
DIAMOND	novel genus	5	best hit	0.347	0.837	0.29	family (2)
DIAMOND	novel genus	6	best hit	0.351	0.809	0.284	family (2)
DIAMOND	novel genus	7	best hit	0.343	0.828	0.284	family (2)
DIAMOND	novel genus	8	best hit	0.324	0.814	0.264	family (2)
DIAMOND	novel genus	9	best hit	0.34	0.847	0.288	family (2)
DIAMOND	novel genus	10	best hit	0.334	0.819	0.274	family (2)
DIAMOND	novel genus	1	best hit	0.414	0.83	0.344	order (3)
DIAMOND	novel genus	2	best hit	0.459	0.827	0.379	order (3)
DIAMOND	novel genus	3	best hit	0.436	0.838	0.365	order (3)
DIAMOND	novel genus	4	best hit	0.452	0.848	0.383	order (3)
DIAMOND	novel genus	5	best hit	0.444	0.846	0.376	order (3)
DIAMOND	novel genus	6	best hit	0.463	0.821	0.38	order (3)
DIAMOND	novel genus	7	best hit	0.447	0.833	0.372	order (3)
DIAMOND	novel genus	8	best hit	0.418	0.834	0.349	order (3)
DIAMOND	novel genus	9	best hit	0.458	0.86	0.394	order (3)
DIAMOND	novel genus	10	best hit	0.436	0.84	0.366	order (3)
DIAMOND	novel genus	1	best hit	0.578	0.835	0.483	class (4)
DIAMOND	novel genus	2	best hit	0.619	0.842	0.521	class (4)
DIAMOND	novel genus	3	best hit	0.594	0.846	0.503	class (4)
DIAMOND	novel genus	4	best hit	0.619	0.861	0.533	class (4)
DIAMOND	novel genus	5	best hit	0.624	0.856	0.534	class (4)
DIAMOND	novel genus	6	best hit	0.631	0.83	0.524	class (4)
DIAMOND	novel genus	7	best hit	0.615	0.852	0.524	class (4)
DIAMOND	novel genus	8	best hit	0.618	0.851	0.526	class (4)
DIAMOND	novel genus	9	best hit	0.63	0.875	0.551	class (4)
DIAMOND	novel genus	10	best hit	0.605	0.855	0.517	class (4)
DIAMOND	novel genus	1	best hit	0.775	0.853	0.661	phylum (5)
DIAMOND	novel genus	2	best hit	0.806	0.854	0.689	phylum (5)
DIAMOND	novel genus	3	best hit	0.78	0.858	0.669	phylum (5)
DIAMOND	novel genus	4	best hit	0.802	0.882	0.707	phylum (5)
DIAMOND	novel genus	5	best hit	0.795	0.874	0.695	phylum (5)
DIAMOND	novel genus	6	best hit	0.804	0.846	0.68	phylum (5)
DIAMOND	novel genus	7	best hit	0.8	0.863	0.69	phylum (5)
DIAMOND	novel genus	8	best hit	0.792	0.874	0.692	phylum (5)
DIAMOND	novel genus	9	best hit	0.801	0.889	0.712	phylum (5)
DIAMOND	novel genus	10	best hit	0.779	0.865	0.674	phylum (5)
DIAMOND	novel genus	1	best hit	0.973	0.868	0.844	superkingdom (6)
DIAMOND	novel genus	2	best hit	0.979	0.864	0.846	superkingdom (6)
DIAMOND	novel genus	3	best hit	0.983	0.866	0.851	superkingdom (6)
DIAMOND	novel genus	4	best hit	0.983	0.886	0.871	superkingdom (6)
DIAMOND	novel genus	5	best hit	0.981	0.885	0.867	superkingdom (6)
DIAMOND	novel genus	6	best hit	0.989	0.855	0.846	superkingdom (6)
DIAMOND	novel genus	7	best hit	0.988	0.869	0.858	superkingdom (6)
DIAMOND	novel genus	8	best hit	0.986	0.884	0.871	superkingdom (6)
DIAMOND	novel genus	9	best hit	0.986	0.89	0.878	superkingdom (6)
DIAMOND	novel genus	10	best hit	0.984	0.878	0.864	superkingdom (6)
DIAMOND	novel family	1	best hit	0	0.757	0	species (0)
DIAMOND	novel family	2	best hit	0	0.747	0	species (0)
DIAMOND	novel family	3	best hit	0	0.767	0	species (0)
DIAMOND	novel family	4	best hit	0	0.761	0	species (0)
DIAMOND	novel family	5	best hit	0	0.76	0	species (0)
DIAMOND	novel family	6	best hit	0	0.739	0	species (0)
DIAMOND	novel family	7	best hit	0	0.757	0	species (0)
DIAMOND	novel family	8	best hit	0	0.736	0	species (0)
DIAMOND	novel family	9	best hit	0	0.771	0	species (0)
DIAMOND	novel family	10	best hit	0	0.752	0	species (0)
DIAMOND	novel family	1	best hit	0	0.777	0	genus (1)
DIAMOND	novel family	2	best hit	0	0.764	0	genus (1)
DIAMOND	novel family	3	best hit	0	0.784	0	genus (1)
DIAMOND	novel family	4	best hit	0	0.779	0	genus (1)
DIAMOND	novel family	5	best hit	0	0.787	0	genus (1)
DIAMOND	novel family	6	best hit	0	0.761	0	genus (1)
DIAMOND	novel family	7	best hit	0	0.779	0	genus (1)
DIAMOND	novel family	8	best hit	0	0.761	0	genus (1)
DIAMOND	novel family	9	best hit	0	0.789	0	genus (1)
DIAMOND	novel family	10	best hit	0	0.773	0	genus (1)
DIAMOND	novel family	1	best hit	0	0.778	0	family (2)
DIAMOND	novel family	2	best hit	0	0.767	0	family (2)
DIAMOND	novel family	3	best hit	0	0.786	0	family (2)
DIAMOND	novel family	4	best hit	0	0.781	0	family (2)
DIAMOND	novel family	5	best hit	0	0.788	0	family (2)
DIAMOND	novel family	6	best hit	0	0.763	0	family (2)
DIAMOND	novel family	7	best hit	0	0.781	0	family (2)
DIAMOND	novel family	8	best hit	0	0.762	0	family (2)
DIAMOND	novel family	9	best hit	0	0.792	0	family (2)
DIAMOND	novel family	10	best hit	0	0.775	0	family (2)
DIAMOND	novel family	1	best hit	0.193	0.792	0.153	order (3)
DIAMOND	novel family	2	best hit	0.21	0.787	0.165	order (3)
DIAMOND	novel family	3	best hit	0.207	0.799	0.165	order (3)
DIAMOND	novel family	4	best hit	0.189	0.802	0.151	order (3)
DIAMOND	novel family	5	best hit	0.212	0.809	0.171	order (3)
DIAMOND	novel family	6	best hit	0.228	0.778	0.178	order (3)
DIAMOND	novel family	7	best hit	0.216	0.791	0.171	order (3)
DIAMOND	novel family	8	best hit	0.196	0.788	0.155	order (3)
DIAMOND	novel family	9	best hit	0.243	0.815	0.198	order (3)
DIAMOND	novel family	10	best hit	0.212	0.802	0.17	order (3)
DIAMOND	novel family	1	best hit	0.443	0.8	0.355	class (4)
DIAMOND	novel family	2	best hit	0.457	0.804	0.367	class (4)
DIAMOND	novel family	3	best hit	0.457	0.809	0.369	class (4)
DIAMOND	novel family	4	best hit	0.459	0.819	0.376	class (4)
DIAMOND	novel family	5	best hit	0.465	0.823	0.383	class (4)
DIAMOND	novel family	6	best hit	0.471	0.792	0.373	class (4)
DIAMOND	novel family	7	best hit	0.472	0.813	0.384	class (4)
DIAMOND	novel family	8	best hit	0.474	0.809	0.384	class (4)
DIAMOND	novel family	9	best hit	0.49	0.833	0.408	class (4)
DIAMOND	novel family	10	best hit	0.468	0.821	0.385	class (4)
DIAMOND	novel family	1	best hit	0.692	0.825	0.571	phylum (5)
DIAMOND	novel family	2	best hit	0.711	0.825	0.587	phylum (5)
DIAMOND	novel family	3	best hit	0.695	0.828	0.575	phylum (5)
DIAMOND	novel family	4	best hit	0.706	0.848	0.599	phylum (5)
DIAMOND	novel family	5	best hit	0.704	0.847	0.597	phylum (5)
DIAMOND	novel family	6	best hit	0.713	0.817	0.582	phylum (5)
DIAMOND	novel family	7	best hit	0.718	0.833	0.598	phylum (5)
DIAMOND	novel family	8	best hit	0.713	0.842	0.601	phylum (5)
DIAMOND	novel family	9	best hit	0.723	0.855	0.618	phylum (5)
DIAMOND	novel family	10	best hit	0.704	0.838	0.589	phylum (5)
DIAMOND	novel family	1	best hit	0.965	0.841	0.812	superkingdom (6)
DIAMOND	novel family	2	best hit	0.968	0.836	0.81	superkingdom (6)
DIAMOND	novel family	3	best hit	0.973	0.838	0.815	superkingdom (6)
DIAMOND	novel family	4	best hit	0.971	0.855	0.83	superkingdom (6)
DIAMOND	novel family	5	best hit	0.973	0.861	0.837	superkingdom (6)
DIAMOND	novel family	6	best hit	0.979	0.827	0.81	superkingdom (6)
DIAMOND	novel family	7	best hit	0.978	0.841	0.823	superkingdom (6)
DIAMOND	novel family	8	best hit	0.974	0.853	0.831	superkingdom (6)
DIAMOND	novel family	9	best hit	0.978	0.86	0.841	superkingdom (6)
DIAMOND	novel family	10	best hit	0.973	0.855	0.831	superkingdom (6)
Kaiju	known strain	1	MEM	0.988	0.838	0.828	species (0)
Kaiju	known strain	2	MEM	0.985	0.826	0.814	species (0)
Kaiju	known strain	3	MEM	0.986	0.863	0.851	species (0)
Kaiju	known strain	4	MEM	0.987	0.834	0.823	species (0)
Kaiju	known strain	5	MEM	0.985	0.855	0.842	species (0)
Kaiju	known strain	6	MEM	0.987	0.844	0.833	species (0)
Kaiju	known strain	7	MEM	0.987	0.842	0.831	species (0)
Kaiju	known strain	8	MEM	0.988	0.823	0.813	species (0)
Kaiju	known strain	9	MEM	0.984	0.831	0.818	species (0)
Kaiju	known strain	10	MEM	0.988	0.851	0.841	species (0)
Kaiju	known strain	1	MEM	0.994	0.964	0.958	genus (1)
Kaiju	known strain	2	MEM	0.995	0.946	0.941	genus (1)
Kaiju	known strain	3	MEM	0.993	0.957	0.95	genus (1)
Kaiju	known strain	4	MEM	0.994	0.951	0.945	genus (1)
Kaiju	known strain	5	MEM	0.992	0.963	0.955	genus (1)
Kaiju	known strain	6	MEM	0.994	0.961	0.955	genus (1)
Kaiju	known strain	7	MEM	0.995	0.967	0.962	genus (1)
Kaiju	known strain	8	MEM	0.994	0.934	0.929	genus (1)
Kaiju	known strain	9	MEM	0.992	0.952	0.945	genus (1)
Kaiju	known strain	10	MEM	0.992	0.951	0.944	genus (1)
Kaiju	known strain	1	MEM	0.995	0.971	0.966	family (2)
Kaiju	known strain	2	MEM	0.996	0.958	0.954	family (2)
Kaiju	known strain	3	MEM	0.994	0.963	0.957	family (2)
Kaiju	known strain	4	MEM	0.996	0.969	0.965	family (2)
Kaiju	known strain	5	MEM	0.993	0.973	0.967	family (2)
Kaiju	known strain	6	MEM	0.995	0.973	0.968	family (2)
Kaiju	known strain	7	MEM	0.995	0.979	0.974	family (2)
Kaiju	known strain	8	MEM	0.996	0.947	0.943	family (2)
Kaiju	known strain	9	MEM	0.993	0.962	0.955	family (2)
Kaiju	known strain	10	MEM	0.994	0.964	0.958	family (2)
Kaiju	known strain	1	MEM	0.995	0.974	0.969	order (3)
Kaiju	known strain	2	MEM	0.996	0.968	0.964	order (3)
Kaiju	known strain	3	MEM	0.994	0.971	0.965	order (3)
Kaiju	known strain	4	MEM	0.996	0.973	0.969	order (3)
Kaiju	known strain	5	MEM	0.994	0.981	0.975	order (3)
Kaiju	known strain	6	MEM	0.995	0.978	0.973	order (3)
Kaiju	known strain	7	MEM	0.996	0.981	0.977	order (3)
Kaiju	known strain	8	MEM	0.996	0.959	0.955	order (3)
Kaiju	known strain	9	MEM	0.993	0.967	0.961	order (3)
Kaiju	known strain	10	MEM	0.994	0.97	0.965	order (3)
Kaiju	known strain	1	MEM	0.997	0.976	0.973	class (4)
Kaiju	known strain	2	MEM	0.998	0.975	0.973	class (4)
Kaiju	known strain	3	MEM	0.995	0.981	0.977	class (4)
Kaiju	known strain	4	MEM	0.997	0.981	0.979	class (4)
Kaiju	known strain	5	MEM	0.995	0.987	0.983	class (4)
Kaiju	known strain	6	MEM	0.996	0.986	0.982	class (4)
Kaiju	known strain	7	MEM	0.997	0.989	0.986	class (4)
Kaiju	known strain	8	MEM	0.997	0.972	0.969	class (4)
Kaiju	known strain	9	MEM	0.997	0.983	0.98	class (4)
Kaiju	known strain	10	MEM	0.995	0.977	0.973	class (4)
Kaiju	known strain	1	MEM	0.998	0.982	0.98	phylum (5)
Kaiju	known strain	2	MEM	0.999	0.978	0.977	phylum (5)
Kaiju	known strain	3	MEM	0.997	0.982	0.979	phylum (5)
Kaiju	known strain	4	MEM	0.999	0.988	0.987	phylum (5)
Kaiju	known strain	5	MEM	0.997	0.989	0.986	phylum (5)
Kaiju	known strain	6	MEM	0.998	0.992	0.99	phylum (5)
Kaiju	known strain	7	MEM	0.998	0.991	0.989	phylum (5)
Kaiju	known strain	8	MEM	0.998	0.984	0.982	phylum (5)
Kaiju	known strain	9	MEM	0.998	0.99	0.988	phylum (5)
Kaiju	known strain	10	MEM	0.997	0.978	0.974	phylum (5)
Kaiju	known strain	1	MEM	1	0.989	0.989	superkingdom (6)
Kaiju	known strain	2	MEM	1	0.988	0.988	superkingdom (6)
Kaiju	known strain	3	MEM	1	0.993	0.992	superkingdom (6)
Kaiju	known strain	4	MEM	1	0.99	0.989	superkingdom (6)
Kaiju	known strain	5	MEM	1	0.99	0.99	superkingdom (6)
Kaiju	known strain	6	MEM	1	0.994	0.994	superkingdom (6)
Kaiju	known strain	7	MEM	1	0.992	0.991	superkingdom (6)
Kaiju	known strain	8	MEM	1	0.991	0.991	superkingdom (6)
Kaiju	known strain	9	MEM	0.999	0.993	0.992	superkingdom (6)
Kaiju	known strain	10	MEM	1	0.992	0.992	superkingdom (6)
Kaiju	novel species	1	MEM	0	0.612	0	species (0)
Kaiju	novel species	2	MEM	0	0.593	0	species (0)
Kaiju	novel species	3	MEM	0	0.618	0	species (0)
Kaiju	novel species	4	MEM	0	0.611	0	species (0)
Kaiju	novel species	5	MEM	0	0.609	0	species (0)
Kaiju	novel species	6	MEM	0	0.608	0	species (0)
Kaiju	novel species	7	MEM	0	0.607	0	species (0)
Kaiju	novel species	8	MEM	0	0.594	0	species (0)
Kaiju	novel species	9	MEM	0	0.638	0	species (0)
Kaiju	novel species	10	MEM	0	0.607	0	species (0)
Kaiju	novel species	1	MEM	0.606	0.804	0.487	genus (1)
Kaiju	novel species	2	MEM	0.587	0.794	0.466	genus (1)
Kaiju	novel species	3	MEM	0.577	0.796	0.459	genus (1)
Kaiju	novel species	4	MEM	0.613	0.808	0.495	genus (1)
Kaiju	novel species	5	MEM	0.573	0.79	0.453	genus (1)
Kaiju	novel species	6	MEM	0.566	0.793	0.449	genus (1)
Kaiju	novel species	7	MEM	0.588	0.804	0.472	genus (1)
Kaiju	novel species	8	MEM	0.54	0.777	0.419	genus (1)
Kaiju	novel species	9	MEM	0.602	0.797	0.48	genus (1)
Kaiju	novel species	10	MEM	0.548	0.793	0.435	genus (1)
Kaiju	novel species	1	MEM	0.673	0.821	0.553	family (2)
Kaiju	novel species	2	MEM	0.688	0.816	0.562	family (2)
Kaiju	novel species	3	MEM	0.667	0.813	0.543	family (2)
Kaiju	novel species	4	MEM	0.707	0.834	0.589	family (2)
Kaiju	novel species	5	MEM	0.659	0.814	0.536	family (2)
Kaiju	novel species	6	MEM	0.678	0.817	0.554	family (2)
Kaiju	novel species	7	MEM	0.68	0.826	0.562	family (2)
Kaiju	novel species	8	MEM	0.66	0.806	0.532	family (2)
Kaiju	novel species	9	MEM	0.69	0.817	0.564	family (2)
Kaiju	novel species	10	MEM	0.656	0.814	0.534	family (2)
Kaiju	novel species	1	MEM	0.695	0.831	0.577	order (3)
Kaiju	novel species	2	MEM	0.714	0.835	0.596	order (3)
Kaiju	novel species	3	MEM	0.692	0.829	0.574	order (3)
Kaiju	novel species	4	MEM	0.719	0.844	0.606	order (3)
Kaiju	novel species	5	MEM	0.692	0.827	0.572	order (3)
Kaiju	novel species	6	MEM	0.702	0.832	0.584	order (3)
Kaiju	novel species	7	MEM	0.708	0.837	0.593	order (3)
Kaiju	novel species	8	MEM	0.688	0.829	0.57	order (3)
Kaiju	novel species	9	MEM	0.716	0.833	0.596	order (3)
Kaiju	novel species	10	MEM	0.684	0.83	0.567	order (3)
Kaiju	novel species	1	MEM	0.755	0.841	0.635	class (4)
Kaiju	novel species	2	MEM	0.772	0.851	0.657	class (4)
Kaiju	novel species	3	MEM	0.763	0.847	0.646	class (4)
Kaiju	novel species	4	MEM	0.781	0.864	0.675	class (4)
Kaiju	novel species	5	MEM	0.758	0.842	0.639	class (4)
Kaiju	novel species	6	MEM	0.761	0.846	0.644	class (4)
Kaiju	novel species	7	MEM	0.775	0.855	0.663	class (4)
Kaiju	novel species	8	MEM	0.768	0.85	0.653	class (4)
Kaiju	novel species	9	MEM	0.79	0.858	0.678	class (4)
Kaiju	novel species	10	MEM	0.752	0.848	0.638	class (4)
Kaiju	novel species	1	MEM	0.843	0.863	0.727	phylum (5)
Kaiju	novel species	2	MEM	0.857	0.867	0.743	phylum (5)
Kaiju	novel species	3	MEM	0.843	0.861	0.725	phylum (5)
Kaiju	novel species	4	MEM	0.857	0.885	0.758	phylum (5)
Kaiju	novel species	5	MEM	0.843	0.859	0.725	phylum (5)
Kaiju	novel species	6	MEM	0.849	0.866	0.735	phylum (5)
Kaiju	novel species	7	MEM	0.855	0.873	0.746	phylum (5)
Kaiju	novel species	8	MEM	0.842	0.876	0.738	phylum (5)
Kaiju	novel species	9	MEM	0.87	0.881	0.767	phylum (5)
Kaiju	novel species	10	MEM	0.834	0.862	0.719	phylum (5)
Kaiju	novel species	1	MEM	0.987	0.88	0.869	superkingdom (6)
Kaiju	novel species	2	MEM	0.988	0.882	0.871	superkingdom (6)
Kaiju	novel species	3	MEM	0.988	0.879	0.868	superkingdom (6)
Kaiju	novel species	4	MEM	0.986	0.895	0.882	superkingdom (6)
Kaiju	novel species	5	MEM	0.984	0.872	0.857	superkingdom (6)
Kaiju	novel species	6	MEM	0.988	0.877	0.866	superkingdom (6)
Kaiju	novel species	7	MEM	0.989	0.883	0.874	superkingdom (6)
Kaiju	novel species	8	MEM	0.991	0.891	0.883	superkingdom (6)
Kaiju	novel species	9	MEM	0.987	0.893	0.882	superkingdom (6)
Kaiju	novel species	10	MEM	0.984	0.884	0.87	superkingdom (6)
Kaiju	novel genus	1	MEM	0	0.591	0	species (0)
Kaiju	novel genus	2	MEM	0	0.592	0	species (0)
Kaiju	novel genus	3	MEM	0	0.601	0	species (0)
Kaiju	novel genus	4	MEM	0	0.6	0	species (0)
Kaiju	novel genus	5	MEM	0	0.593	0	species (0)
Kaiju	novel genus	6	MEM	0	0.593	0	species (0)
Kaiju	novel genus	7	MEM	0	0.592	0	species (0)
Kaiju	novel genus	8	MEM	0	0.574	0	species (0)
Kaiju	novel genus	9	MEM	0	0.612	0	species (0)
Kaiju	novel genus	10	MEM	0	0.595	0	species (0)
Kaiju	novel genus	1	MEM	0	0.675	0	genus (1)
Kaiju	novel genus	2	MEM	0	0.673	0	genus (1)
Kaiju	novel genus	3	MEM	0	0.683	0	genus (1)
Kaiju	novel genus	4	MEM	0	0.681	0	genus (1)
Kaiju	novel genus	5	MEM	0	0.685	0	genus (1)
Kaiju	novel genus	6	MEM	0	0.671	0	genus (1)
Kaiju	novel genus	7	MEM	0	0.679	0	genus (1)
Kaiju	novel genus	8	MEM	0	0.661	0	genus (1)
Kaiju	novel genus	9	MEM	0	0.689	0	genus (1)
Kaiju	novel genus	10	MEM	0	0.683	0	genus (1)
Kaiju	novel genus	1	MEM	0.262	0.704	0.184	family (2)
Kaiju	novel genus	2	MEM	0.3	0.707	0.212	family (2)
Kaiju	novel genus	3	MEM	0.279	0.715	0.199	family (2)
Kaiju	novel genus	4	MEM	0.324	0.723	0.234	family (2)
Kaiju	novel genus	5	MEM	0.292	0.719	0.21	family (2)
Kaiju	novel genus	6	MEM	0.311	0.709	0.22	family (2)
Kaiju	novel genus	7	MEM	0.291	0.717	0.209	family (2)
Kaiju	novel genus	8	MEM	0.278	0.696	0.194	family (2)
Kaiju	novel genus	9	MEM	0.283	0.721	0.204	family (2)
Kaiju	novel genus	10	MEM	0.296	0.715	0.211	family (2)
Kaiju	novel genus	1	MEM	0.357	0.728	0.26	order (3)
Kaiju	novel genus	2	MEM	0.389	0.732	0.285	order (3)
Kaiju	novel genus	3	MEM	0.37	0.737	0.273	order (3)
Kaiju	novel genus	4	MEM	0.395	0.748	0.296	order (3)
Kaiju	novel genus	5	MEM	0.383	0.743	0.284	order (3)
Kaiju	novel genus	6	MEM	0.409	0.735	0.3	order (3)
Kaiju	novel genus	7	MEM	0.39	0.732	0.286	order (3)
Kaiju	novel genus	8	MEM	0.363	0.729	0.265	order (3)
Kaiju	novel genus	9	MEM	0.392	0.748	0.293	order (3)
Kaiju	novel genus	10	MEM	0.388	0.745	0.289	order (3)
Kaiju	novel genus	1	MEM	0.514	0.743	0.382	class (4)
Kaiju	novel genus	2	MEM	0.556	0.758	0.421	class (4)
Kaiju	novel genus	3	MEM	0.543	0.76	0.413	class (4)
Kaiju	novel genus	4	MEM	0.561	0.774	0.434	class (4)
Kaiju	novel genus	5	MEM	0.555	0.761	0.422	class (4)
Kaiju	novel genus	6	MEM	0.574	0.757	0.434	class (4)
Kaiju	novel genus	7	MEM	0.558	0.76	0.424	class (4)
Kaiju	novel genus	8	MEM	0.556	0.755	0.42	class (4)
Kaiju	novel genus	9	MEM	0.575	0.775	0.446	class (4)
Kaiju	novel genus	10	MEM	0.548	0.771	0.422	class (4)
Kaiju	novel genus	1	MEM	0.691	0.776	0.536	phylum (5)
Kaiju	novel genus	2	MEM	0.72	0.782	0.563	phylum (5)
Kaiju	novel genus	3	MEM	0.697	0.785	0.547	phylum (5)
Kaiju	novel genus	4	MEM	0.725	0.806	0.585	phylum (5)
Kaiju	novel genus	5	MEM	0.719	0.79	0.568	phylum (5)
Kaiju	novel genus	6	MEM	0.736	0.786	0.579	phylum (5)
Kaiju	novel genus	7	MEM	0.727	0.79	0.574	phylum (5)
Kaiju	novel genus	8	MEM	0.714	0.792	0.565	phylum (5)
Kaiju	novel genus	9	MEM	0.731	0.803	0.587	phylum (5)
Kaiju	novel genus	10	MEM	0.711	0.795	0.565	phylum (5)
Kaiju	novel genus	1	MEM	0.958	0.805	0.771	superkingdom (6)
Kaiju	novel genus	2	MEM	0.967	0.804	0.777	superkingdom (6)
Kaiju	novel genus	3	MEM	0.971	0.806	0.782	superkingdom (6)
Kaiju	novel genus	4	MEM	0.97	0.823	0.799	superkingdom (6)
Kaiju	novel genus	5	MEM	0.966	0.812	0.784	superkingdom (6)
Kaiju	novel genus	6	MEM	0.977	0.804	0.785	superkingdom (6)
Kaiju	novel genus	7	MEM	0.974	0.807	0.786	superkingdom (6)
Kaiju	novel genus	8	MEM	0.973	0.815	0.793	superkingdom (6)
Kaiju	novel genus	9	MEM	0.969	0.817	0.792	superkingdom (6)
Kaiju	novel genus	10	MEM	0.968	0.821	0.795	superkingdom (6)
Kaiju	novel family	1	MEM	0	0.562	0	species (0)
Kaiju	novel family	2	MEM	0	0.554	0	species (0)
Kaiju	novel family	3	MEM	0	0.556	0	species (0)
Kaiju	novel family	4	MEM	0	0.564	0	species (0)
Kaiju	novel family	5	MEM	0	0.556	0	species (0)
Kaiju	novel family	6	MEM	0	0.556	0	species (0)
Kaiju	novel family	7	MEM	0	0.564	0	species (0)
Kaiju	novel family	8	MEM	0	0.535	0	species (0)
Kaiju	novel family	9	MEM	0	0.572	0	species (0)
Kaiju	novel family	10	MEM	0	0.563	0	species (0)
Kaiju	novel family	1	MEM	0	0.634	0	genus (1)
Kaiju	novel family	2	MEM	0	0.625	0	genus (1)
Kaiju	novel family	3	MEM	0	0.628	0	genus (1)
Kaiju	novel family	4	MEM	0	0.638	0	genus (1)
Kaiju	novel family	5	MEM	0	0.634	0	genus (1)
Kaiju	novel family	6	MEM	0	0.626	0	genus (1)
Kaiju	novel family	7	MEM	0	0.638	0	genus (1)
Kaiju	novel family	8	MEM	0	0.615	0	genus (1)
Kaiju	novel family	9	MEM	0	0.642	0	genus (1)
Kaiju	novel family	10	MEM	0	0.639	0	genus (1)
Kaiju	novel family	1	MEM	0	0.647	0	family (2)
Kaiju	novel family	2	MEM	0	0.641	0	family (2)
Kaiju	novel family	3	MEM	0	0.642	0	family (2)
Kaiju	novel family	4	MEM	0	0.65	0	family (2)
Kaiju	novel family	5	MEM	0	0.648	0	family (2)
Kaiju	novel family	6	MEM	0	0.641	0	family (2)
Kaiju	novel family	7	MEM	0	0.653	0	family (2)
Kaiju	novel family	8	MEM	0	0.629	0	family (2)
Kaiju	novel family	9	MEM	0	0.662	0	family (2)
Kaiju	novel family	10	MEM	0	0.657	0	family (2)
Kaiju	novel family	1	MEM	0.172	0.675	0.116	order (3)
Kaiju	novel family	2	MEM	0.178	0.675	0.12	order (3)
Kaiju	novel family	3	MEM	0.183	0.673	0.123	order (3)
Kaiju	novel family	4	MEM	0.159	0.683	0.109	order (3)
Kaiju	novel family	5	MEM	0.182	0.682	0.124	order (3)
Kaiju	novel family	6	MEM	0.197	0.672	0.133	order (3)
Kaiju	novel family	7	MEM	0.193	0.674	0.13	order (3)
Kaiju	novel family	8	MEM	0.163	0.669	0.109	order (3)
Kaiju	novel family	9	MEM	0.213	0.696	0.148	order (3)
Kaiju	novel family	10	MEM	0.189	0.695	0.131	order (3)
Kaiju	novel family	1	MEM	0.397	0.697	0.277	class (4)
Kaiju	novel family	2	MEM	0.415	0.701	0.291	class (4)
Kaiju	novel family	3	MEM	0.42	0.698	0.294	class (4)
Kaiju	novel family	4	MEM	0.409	0.715	0.292	class (4)
Kaiju	novel family	5	MEM	0.413	0.708	0.292	class (4)
Kaiju	novel family	6	MEM	0.436	0.701	0.306	class (4)
Kaiju	novel family	7	MEM	0.429	0.705	0.303	class (4)
Kaiju	novel family	8	MEM	0.417	0.698	0.291	class (4)
Kaiju	novel family	9	MEM	0.448	0.726	0.325	class (4)
Kaiju	novel family	10	MEM	0.415	0.726	0.301	class (4)
Kaiju	novel family	1	MEM	0.616	0.739	0.455	phylum (5)
Kaiju	novel family	2	MEM	0.639	0.734	0.469	phylum (5)
Kaiju	novel family	3	MEM	0.62	0.732	0.454	phylum (5)
Kaiju	novel family	4	MEM	0.634	0.754	0.478	phylum (5)
Kaiju	novel family	5	MEM	0.628	0.743	0.467	phylum (5)
Kaiju	novel family	6	MEM	0.656	0.739	0.484	phylum (5)
Kaiju	novel family	7	MEM	0.647	0.744	0.481	phylum (5)
Kaiju	novel family	8	MEM	0.634	0.744	0.472	phylum (5)
Kaiju	novel family	9	MEM	0.655	0.763	0.499	phylum (5)
Kaiju	novel family	10	MEM	0.63	0.756	0.476	phylum (5)
Kaiju	novel family	1	MEM	0.944	0.771	0.728	superkingdom (6)
Kaiju	novel family	2	MEM	0.952	0.76	0.723	superkingdom (6)
Kaiju	novel family	3	MEM	0.956	0.759	0.725	superkingdom (6)
Kaiju	novel family	4	MEM	0.951	0.777	0.739	superkingdom (6)
Kaiju	novel family	5	MEM	0.953	0.771	0.735	superkingdom (6)
Kaiju	novel family	6	MEM	0.964	0.762	0.735	superkingdom (6)
Kaiju	novel family	7	MEM	0.958	0.765	0.733	superkingdom (6)
Kaiju	novel family	8	MEM	0.957	0.771	0.738	superkingdom (6)
Kaiju	novel family	9	MEM	0.954	0.779	0.743	superkingdom (6)
Kaiju	novel family	10	MEM	0.949	0.787	0.746	superkingdom (6)
Kaiju	known strain	1	Greedy	0.987	0.839	0.828	species (0)
Kaiju	known strain	2	Greedy	0.984	0.827	0.814	species (0)
Kaiju	known strain	3	Greedy	0.984	0.864	0.851	species (0)
Kaiju	known strain	4	Greedy	0.987	0.834	0.823	species (0)
Kaiju	known strain	5	Greedy	0.985	0.855	0.842	species (0)
Kaiju	known strain	6	Greedy	0.986	0.845	0.833	species (0)
Kaiju	known strain	7	Greedy	0.986	0.842	0.83	species (0)
Kaiju	known strain	8	Greedy	0.987	0.823	0.812	species (0)
Kaiju	known strain	9	Greedy	0.982	0.832	0.817	species (0)
Kaiju	known strain	10	Greedy	0.987	0.852	0.841	species (0)
Kaiju	known strain	1	Greedy	0.994	0.965	0.959	genus (1)
Kaiju	known strain	2	Greedy	0.994	0.946	0.941	genus (1)
Kaiju	known strain	3	Greedy	0.992	0.957	0.95	genus (1)
Kaiju	known strain	4	Greedy	0.994	0.951	0.945	genus (1)
Kaiju	known strain	5	Greedy	0.991	0.964	0.955	genus (1)
Kaiju	known strain	6	Greedy	0.993	0.961	0.955	genus (1)
Kaiju	known strain	7	Greedy	0.994	0.967	0.961	genus (1)
Kaiju	known strain	8	Greedy	0.994	0.934	0.929	genus (1)
Kaiju	known strain	9	Greedy	0.991	0.953	0.944	genus (1)
Kaiju	known strain	10	Greedy	0.992	0.951	0.944	genus (1)
Kaiju	known strain	1	Greedy	0.995	0.971	0.966	family (2)
Kaiju	known strain	2	Greedy	0.995	0.958	0.954	family (2)
Kaiju	known strain	3	Greedy	0.993	0.964	0.957	family (2)
Kaiju	known strain	4	Greedy	0.995	0.969	0.965	family (2)
Kaiju	known strain	5	Greedy	0.993	0.974	0.967	family (2)
Kaiju	known strain	6	Greedy	0.995	0.974	0.969	family (2)
Kaiju	known strain	7	Greedy	0.995	0.979	0.974	family (2)
Kaiju	known strain	8	Greedy	0.996	0.947	0.943	family (2)
Kaiju	known strain	9	Greedy	0.992	0.962	0.955	family (2)
Kaiju	known strain	10	Greedy	0.994	0.964	0.958	family (2)
Kaiju	known strain	1	Greedy	0.995	0.974	0.97	order (3)
Kaiju	known strain	2	Greedy	0.995	0.968	0.964	order (3)
Kaiju	known strain	3	Greedy	0.993	0.971	0.965	order (3)
Kaiju	known strain	4	Greedy	0.996	0.973	0.969	order (3)
Kaiju	known strain	5	Greedy	0.993	0.981	0.975	order (3)
Kaiju	known strain	6	Greedy	0.995	0.978	0.974	order (3)
Kaiju	known strain	7	Greedy	0.995	0.981	0.977	order (3)
Kaiju	known strain	8	Greedy	0.996	0.959	0.955	order (3)
Kaiju	known strain	9	Greedy	0.992	0.968	0.96	order (3)
Kaiju	known strain	10	Greedy	0.994	0.97	0.965	order (3)
Kaiju	known strain	1	Greedy	0.997	0.976	0.973	class (4)
Kaiju	known strain	2	Greedy	0.998	0.976	0.974	class (4)
Kaiju	known strain	3	Greedy	0.995	0.982	0.977	class (4)
Kaiju	known strain	4	Greedy	0.997	0.981	0.979	class (4)
Kaiju	known strain	5	Greedy	0.995	0.988	0.983	class (4)
Kaiju	known strain	6	Greedy	0.996	0.987	0.983	class (4)
Kaiju	known strain	7	Greedy	0.997	0.989	0.986	class (4)
Kaiju	known strain	8	Greedy	0.997	0.972	0.969	class (4)
Kaiju	known strain	9	Greedy	0.996	0.984	0.98	class (4)
Kaiju	known strain	10	Greedy	0.995	0.977	0.973	class (4)
Kaiju	known strain	1	Greedy	0.998	0.982	0.98	phylum (5)
Kaiju	known strain	2	Greedy	0.999	0.979	0.978	phylum (5)
Kaiju	known strain	3	Greedy	0.996	0.983	0.979	phylum (5)
Kaiju	known strain	4	Greedy	0.998	0.988	0.986	phylum (5)
Kaiju	known strain	5	Greedy	0.997	0.989	0.986	phylum (5)
Kaiju	known strain	6	Greedy	0.998	0.992	0.99	phylum (5)
Kaiju	known strain	7	Greedy	0.998	0.991	0.989	phylum (5)
Kaiju	known strain	8	Greedy	0.998	0.984	0.982	phylum (5)
Kaiju	known strain	9	Greedy	0.998	0.99	0.988	phylum (5)
Kaiju	known strain	10	Greedy	0.997	0.978	0.974	phylum (5)
Kaiju	known strain	1	Greedy	1	0.989	0.989	superkingdom (6)
Kaiju	known strain	2	Greedy	1	0.988	0.988	superkingdom (6)
Kaiju	known strain	3	Greedy	1	0.993	0.992	superkingdom (6)
Kaiju	known strain	4	Greedy	1	0.99	0.989	superkingdom (6)
Kaiju	known strain	5	Greedy	1	0.99	0.99	superkingdom (6)
Kaiju	known strain	6	Greedy	1	0.994	0.994	superkingdom (6)
Kaiju	known strain	7	Greedy	1	0.992	0.991	superkingdom (6)
Kaiju	known strain	8	Greedy	1	0.991	0.991	superkingdom (6)
Kaiju	known strain	9	Greedy	0.999	0.993	0.993	superkingdom (6)
Kaiju	known strain	10	Greedy	1	0.992	0.992	superkingdom (6)
Kaiju	novel species	1	Greedy	0	0.638	0	species (0)
Kaiju	novel species	2	Greedy	0	0.617	0	species (0)
Kaiju	novel species	3	Greedy	0	0.645	0	species (0)
Kaiju	novel species	4	Greedy	0	0.635	0	species (0)
Kaiju	novel species	5	Greedy	0	0.633	0	species (0)
Kaiju	novel species	6	Greedy	0	0.633	0	species (0)
Kaiju	novel species	7	Greedy	0	0.632	0	species (0)
Kaiju	novel species	8	Greedy	0	0.618	0	species (0)
Kaiju	novel species	9	Greedy	0	0.663	0	species (0)
Kaiju	novel species	10	Greedy	0	0.629	0	species (0)
Kaiju	novel species	1	Greedy	0.595	0.822	0.49	genus (1)
Kaiju	novel species	2	Greedy	0.578	0.811	0.469	genus (1)
Kaiju	novel species	3	Greedy	0.567	0.814	0.462	genus (1)
Kaiju	novel species	4	Greedy	0.602	0.827	0.498	genus (1)
Kaiju	novel species	5	Greedy	0.563	0.808	0.455	genus (1)
Kaiju	novel species	6	Greedy	0.556	0.815	0.454	genus (1)
Kaiju	novel species	7	Greedy	0.582	0.819	0.476	genus (1)
Kaiju	novel species	8	Greedy	0.532	0.794	0.423	genus (1)
Kaiju	novel species	9	Greedy	0.587	0.817	0.48	genus (1)
Kaiju	novel species	10	Greedy	0.537	0.81	0.435	genus (1)
Kaiju	novel species	1	Greedy	0.666	0.837	0.557	family (2)
Kaiju	novel species	2	Greedy	0.682	0.832	0.567	family (2)
Kaiju	novel species	3	Greedy	0.662	0.83	0.549	family (2)
Kaiju	novel species	4	Greedy	0.703	0.85	0.597	family (2)
Kaiju	novel species	5	Greedy	0.65	0.829	0.539	family (2)
Kaiju	novel species	6	Greedy	0.67	0.837	0.561	family (2)
Kaiju	novel species	7	Greedy	0.676	0.839	0.567	family (2)
Kaiju	novel species	8	Greedy	0.654	0.822	0.538	family (2)
Kaiju	novel species	9	Greedy	0.68	0.835	0.568	family (2)
Kaiju	novel species	10	Greedy	0.648	0.828	0.537	family (2)
Kaiju	novel species	1	Greedy	0.687	0.846	0.582	order (3)
Kaiju	novel species	2	Greedy	0.71	0.85	0.604	order (3)
Kaiju	novel species	3	Greedy	0.686	0.846	0.58	order (3)
Kaiju	novel species	4	Greedy	0.713	0.862	0.614	order (3)
Kaiju	novel species	5	Greedy	0.686	0.841	0.577	order (3)
Kaiju	novel species	6	Greedy	0.696	0.849	0.591	order (3)
Kaiju	novel species	7	Greedy	0.704	0.85	0.598	order (3)
Kaiju	novel species	8	Greedy	0.683	0.843	0.576	order (3)
Kaiju	novel species	9	Greedy	0.706	0.849	0.599	order (3)
Kaiju	novel species	10	Greedy	0.679	0.841	0.572	order (3)
Kaiju	novel species	1	Greedy	0.747	0.855	0.639	class (4)
Kaiju	novel species	2	Greedy	0.769	0.866	0.666	class (4)
Kaiju	novel species	3	Greedy	0.757	0.862	0.652	class (4)
Kaiju	novel species	4	Greedy	0.775	0.881	0.683	class (4)
Kaiju	novel species	5	Greedy	0.751	0.857	0.643	class (4)
Kaiju	novel species	6	Greedy	0.758	0.861	0.653	class (4)
Kaiju	novel species	7	Greedy	0.772	0.866	0.669	class (4)
Kaiju	novel species	8	Greedy	0.764	0.863	0.66	class (4)
Kaiju	novel species	9	Greedy	0.782	0.874	0.683	class (4)
Kaiju	novel species	10	Greedy	0.749	0.859	0.643	class (4)
Kaiju	novel species	1	Greedy	0.84	0.875	0.735	phylum (5)
Kaiju	novel species	2	Greedy	0.855	0.88	0.752	phylum (5)
Kaiju	novel species	3	Greedy	0.839	0.875	0.734	phylum (5)
Kaiju	novel species	4	Greedy	0.854	0.898	0.768	phylum (5)
Kaiju	novel species	5	Greedy	0.839	0.873	0.733	phylum (5)
Kaiju	novel species	6	Greedy	0.845	0.881	0.745	phylum (5)
Kaiju	novel species	7	Greedy	0.854	0.883	0.753	phylum (5)
Kaiju	novel species	8	Greedy	0.842	0.887	0.747	phylum (5)
Kaiju	novel species	9	Greedy	0.867	0.895	0.776	phylum (5)
Kaiju	novel species	10	Greedy	0.83	0.873	0.725	phylum (5)
Kaiju	novel species	1	Greedy	0.986	0.891	0.878	superkingdom (6)
Kaiju	novel species	2	Greedy	0.987	0.893	0.881	superkingdom (6)
Kaiju	novel species	3	Greedy	0.988	0.89	0.879	superkingdom (6)
Kaiju	novel species	4	Greedy	0.985	0.906	0.893	superkingdom (6)
Kaiju	novel species	5	Greedy	0.983	0.885	0.869	superkingdom (6)
Kaiju	novel species	6	Greedy	0.987	0.89	0.879	superkingdom (6)
Kaiju	novel species	7	Greedy	0.989	0.892	0.882	superkingdom (6)
Kaiju	novel species	8	Greedy	0.99	0.901	0.892	superkingdom (6)
Kaiju	novel species	9	Greedy	0.987	0.905	0.893	superkingdom (6)
Kaiju	novel species	10	Greedy	0.984	0.894	0.88	superkingdom (6)
Kaiju	novel genus	1	Greedy	0	0.628	0	species (0)
Kaiju	novel genus	2	Greedy	0	0.629	0	species (0)
Kaiju	novel genus	3	Greedy	0	0.631	0	species (0)
Kaiju	novel genus	4	Greedy	0	0.642	0	species (0)
Kaiju	novel genus	5	Greedy	0	0.627	0	species (0)
Kaiju	novel genus	6	Greedy	0	0.628	0	species (0)
Kaiju	novel genus	7	Greedy	0	0.632	0	species (0)
Kaiju	novel genus	8	Greedy	0	0.608	0	species (0)
Kaiju	novel genus	9	Greedy	0	0.648	0	species (0)
Kaiju	novel genus	10	Greedy	0	0.628	0	species (0)
Kaiju	novel genus	1	Greedy	0	0.706	0	genus (1)
Kaiju	novel genus	2	Greedy	0	0.703	0	genus (1)
Kaiju	novel genus	3	Greedy	0	0.71	0	genus (1)
Kaiju	novel genus	4	Greedy	0	0.716	0	genus (1)
Kaiju	novel genus	5	Greedy	0	0.713	0	genus (1)
Kaiju	novel genus	6	Greedy	0	0.701	0	genus (1)
Kaiju	novel genus	7	Greedy	0	0.708	0	genus (1)
Kaiju	novel genus	8	Greedy	0	0.691	0	genus (1)
Kaiju	novel genus	9	Greedy	0	0.722	0	genus (1)
Kaiju	novel genus	10	Greedy	0	0.711	0	genus (1)
Kaiju	novel genus	1	Greedy	0.258	0.731	0.189	family (2)
Kaiju	novel genus	2	Greedy	0.299	0.73	0.219	family (2)
Kaiju	novel genus	3	Greedy	0.282	0.738	0.208	family (2)
Kaiju	novel genus	4	Greedy	0.322	0.753	0.243	family (2)
Kaiju	novel genus	5	Greedy	0.286	0.743	0.213	family (2)
Kaiju	novel genus	6	Greedy	0.31	0.736	0.228	family (2)
Kaiju	novel genus	7	Greedy	0.289	0.74	0.214	family (2)
Kaiju	novel genus	8	Greedy	0.273	0.723	0.198	family (2)
Kaiju	novel genus	9	Greedy	0.28	0.749	0.21	family (2)
Kaiju	novel genus	10	Greedy	0.294	0.738	0.217	family (2)
Kaiju	novel genus	1	Greedy	0.353	0.752	0.265	order (3)
Kaiju	novel genus	2	Greedy	0.389	0.754	0.293	order (3)
Kaiju	novel genus	3	Greedy	0.374	0.759	0.284	order (3)
Kaiju	novel genus	4	Greedy	0.394	0.778	0.307	order (3)
Kaiju	novel genus	5	Greedy	0.378	0.764	0.289	order (3)
Kaiju	novel genus	6	Greedy	0.408	0.756	0.308	order (3)
Kaiju	novel genus	7	Greedy	0.388	0.754	0.292	order (3)
Kaiju	novel genus	8	Greedy	0.359	0.755	0.271	order (3)
Kaiju	novel genus	9	Greedy	0.386	0.774	0.299	order (3)
Kaiju	novel genus	10	Greedy	0.389	0.765	0.297	order (3)
Kaiju	novel genus	1	Greedy	0.509	0.765	0.389	class (4)
Kaiju	novel genus	2	Greedy	0.551	0.779	0.429	class (4)
Kaiju	novel genus	3	Greedy	0.544	0.778	0.423	class (4)
Kaiju	novel genus	4	Greedy	0.554	0.801	0.444	class (4)
Kaiju	novel genus	5	Greedy	0.549	0.783	0.43	class (4)
Kaiju	novel genus	6	Greedy	0.574	0.776	0.446	class (4)
Kaiju	novel genus	7	Greedy	0.552	0.779	0.43	class (4)
Kaiju	novel genus	8	Greedy	0.555	0.778	0.432	class (4)
Kaiju	novel genus	9	Greedy	0.567	0.8	0.454	class (4)
Kaiju	novel genus	10	Greedy	0.549	0.789	0.433	class (4)
Kaiju	novel genus	1	Greedy	0.688	0.797	0.548	phylum (5)
Kaiju	novel genus	2	Greedy	0.717	0.802	0.575	phylum (5)
Kaiju	novel genus	3	Greedy	0.697	0.803	0.56	phylum (5)
Kaiju	novel genus	4	Greedy	0.721	0.828	0.597	phylum (5)
Kaiju	novel genus	5	Greedy	0.716	0.81	0.58	phylum (5)
Kaiju	novel genus	6	Greedy	0.734	0.806	0.591	phylum (5)
Kaiju	novel genus	7	Greedy	0.723	0.808	0.584	phylum (5)
Kaiju	novel genus	8	Greedy	0.714	0.812	0.58	phylum (5)
Kaiju	novel genus	9	Greedy	0.727	0.825	0.6	phylum (5)
Kaiju	novel genus	10	Greedy	0.708	0.813	0.575	phylum (5)
Kaiju	novel genus	1	Greedy	0.957	0.823	0.788	superkingdom (6)
Kaiju	novel genus	2	Greedy	0.965	0.822	0.793	superkingdom (6)
Kaiju	novel genus	3	Greedy	0.968	0.823	0.797	superkingdom (6)
Kaiju	novel genus	4	Greedy	0.968	0.842	0.815	superkingdom (6)
Kaiju	novel genus	5	Greedy	0.963	0.83	0.799	superkingdom (6)
Kaiju	novel genus	6	Greedy	0.975	0.822	0.801	superkingdom (6)
Kaiju	novel genus	7	Greedy	0.972	0.823	0.8	superkingdom (6)
Kaiju	novel genus	8	Greedy	0.971	0.831	0.807	superkingdom (6)
Kaiju	novel genus	9	Greedy	0.969	0.836	0.81	superkingdom (6)
Kaiju	novel genus	10	Greedy	0.966	0.836	0.808	superkingdom (6)
Kaiju	novel family	1	Greedy	0	0.603	0	species (0)
Kaiju	novel family	2	Greedy	0	0.593	0	species (0)
Kaiju	novel family	3	Greedy	0	0.593	0	species (0)
Kaiju	novel family	4	Greedy	0	0.602	0	species (0)
Kaiju	novel family	5	Greedy	0	0.594	0	species (0)
Kaiju	novel family	6	Greedy	0	0.59	0	species (0)
Kaiju	novel family	7	Greedy	0	0.604	0	species (0)
Kaiju	novel family	8	Greedy	0	0.57	0	species (0)
Kaiju	novel family	9	Greedy	0	0.605	0	species (0)
Kaiju	novel family	10	Greedy	0	0.593	0	species (0)
Kaiju	novel family	1	Greedy	0	0.671	0	genus (1)
Kaiju	novel family	2	Greedy	0	0.662	0	genus (1)
Kaiju	novel family	3	Greedy	0	0.663	0	genus (1)
Kaiju	novel family	4	Greedy	0	0.674	0	genus (1)
Kaiju	novel family	5	Greedy	0	0.666	0	genus (1)
Kaiju	novel family	6	Greedy	0	0.662	0	genus (1)
Kaiju	novel family	7	Greedy	0	0.671	0	genus (1)
Kaiju	novel family	8	Greedy	0	0.646	0	genus (1)
Kaiju	novel family	9	Greedy	0	0.672	0	genus (1)
Kaiju	novel family	10	Greedy	0	0.668	0	genus (1)
Kaiju	novel family	1	Greedy	0	0.68	0	family (2)
Kaiju	novel family	2	Greedy	0	0.674	0	family (2)
Kaiju	novel family	3	Greedy	0	0.674	0	family (2)
Kaiju	novel family	4	Greedy	0	0.684	0	family (2)
Kaiju	novel family	5	Greedy	0	0.677	0	family (2)
Kaiju	novel family	6	Greedy	0	0.673	0	family (2)
Kaiju	novel family	7	Greedy	0	0.685	0	family (2)
Kaiju	novel family	8	Greedy	0	0.657	0	family (2)
Kaiju	novel family	9	Greedy	0	0.689	0	family (2)
Kaiju	novel family	10	Greedy	0	0.681	0	family (2)
Kaiju	novel family	1	Greedy	0.169	0.704	0.119	order (3)
Kaiju	novel family	2	Greedy	0.177	0.703	0.125	order (3)
Kaiju	novel family	3	Greedy	0.183	0.703	0.129	order (3)
Kaiju	novel family	4	Greedy	0.157	0.715	0.113	order (3)
Kaiju	novel family	5	Greedy	0.176	0.709	0.125	order (3)
Kaiju	novel family	6	Greedy	0.195	0.7	0.137	order (3)
Kaiju	novel family	7	Greedy	0.189	0.702	0.133	order (3)
Kaiju	novel family	8	Greedy	0.159	0.695	0.111	order (3)
Kaiju	novel family	9	Greedy	0.207	0.722	0.149	order (3)
Kaiju	novel family	10	Greedy	0.188	0.717	0.135	order (3)
Kaiju	novel family	1	Greedy	0.393	0.723	0.284	class (4)
Kaiju	novel family	2	Greedy	0.413	0.728	0.3	class (4)
Kaiju	novel family	3	Greedy	0.417	0.725	0.302	class (4)
Kaiju	novel family	4	Greedy	0.402	0.742	0.298	class (4)
Kaiju	novel family	5	Greedy	0.403	0.733	0.295	class (4)
Kaiju	novel family	6	Greedy	0.431	0.729	0.314	class (4)
Kaiju	novel family	7	Greedy	0.419	0.731	0.307	class (4)
Kaiju	novel family	8	Greedy	0.415	0.724	0.3	class (4)
Kaiju	novel family	9	Greedy	0.441	0.75	0.331	class (4)
Kaiju	novel family	10	Greedy	0.41	0.745	0.305	class (4)
Kaiju	novel family	1	Greedy	0.614	0.762	0.468	phylum (5)
Kaiju	novel family	2	Greedy	0.637	0.76	0.484	phylum (5)
Kaiju	novel family	3	Greedy	0.616	0.757	0.467	phylum (5)
Kaiju	novel family	4	Greedy	0.628	0.78	0.49	phylum (5)
Kaiju	novel family	5	Greedy	0.62	0.767	0.476	phylum (5)
Kaiju	novel family	6	Greedy	0.647	0.764	0.494	phylum (5)
Kaiju	novel family	7	Greedy	0.642	0.769	0.494	phylum (5)
Kaiju	novel family	8	Greedy	0.634	0.768	0.487	phylum (5)
Kaiju	novel family	9	Greedy	0.649	0.783	0.508	phylum (5)
Kaiju	novel family	10	Greedy	0.622	0.776	0.482	phylum (5)
Kaiju	novel family	1	Greedy	0.945	0.792	0.749	superkingdom (6)
Kaiju	novel family	2	Greedy	0.949	0.783	0.743	superkingdom (6)
Kaiju	novel family	3	Greedy	0.952	0.782	0.744	superkingdom (6)
Kaiju	novel family	4	Greedy	0.95	0.801	0.76	superkingdom (6)
Kaiju	novel family	5	Greedy	0.948	0.793	0.752	superkingdom (6)
Kaiju	novel family	6	Greedy	0.96	0.784	0.752	superkingdom (6)
Kaiju	novel family	7	Greedy	0.956	0.786	0.752	superkingdom (6)
Kaiju	novel family	8	Greedy	0.956	0.793	0.757	superkingdom (6)
Kaiju	novel family	9	Greedy	0.953	0.799	0.762	superkingdom (6)
Kaiju	novel family	10	Greedy	0.948	0.805	0.763	superkingdom (6)
MEGAN-LR	known strain	1	topPercent=10, lcaCoveragePercent=80	0.954	0.637	0.607	species (0)
MEGAN-LR	known strain	2	topPercent=10, lcaCoveragePercent=80	0.952	0.635	0.604	species (0)
MEGAN-LR	known strain	3	topPercent=10, lcaCoveragePercent=80	0.958	0.671	0.643	species (0)
MEGAN-LR	known strain	4	topPercent=10, lcaCoveragePercent=80	0.961	0.633	0.608	species (0)
MEGAN-LR	known strain	5	topPercent=10, lcaCoveragePercent=80	0.97	0.679	0.659	species (0)
MEGAN-LR	known strain	6	topPercent=10, lcaCoveragePercent=80	0.96	0.665	0.639	species (0)
MEGAN-LR	known strain	7	topPercent=10, lcaCoveragePercent=80	0.959	0.648	0.622	species (0)
MEGAN-LR	known strain	8	topPercent=10, lcaCoveragePercent=80	0.954	0.642	0.613	species (0)
MEGAN-LR	known strain	9	topPercent=10, lcaCoveragePercent=80	0.953	0.621	0.592	species (0)
MEGAN-LR	known strain	10	topPercent=10, lcaCoveragePercent=80	0.969	0.663	0.642	species (0)
MEGAN-LR	known strain	1	topPercent=10, lcaCoveragePercent=80	0.99	0.881	0.872	genus (1)
MEGAN-LR	known strain	2	topPercent=10, lcaCoveragePercent=80	0.988	0.876	0.866	genus (1)
MEGAN-LR	known strain	3	topPercent=10, lcaCoveragePercent=80	0.977	0.886	0.865	genus (1)
MEGAN-LR	known strain	4	topPercent=10, lcaCoveragePercent=80	0.99	0.885	0.876	genus (1)
MEGAN-LR	known strain	5	topPercent=10, lcaCoveragePercent=80	0.988	0.889	0.879	genus (1)
MEGAN-LR	known strain	6	topPercent=10, lcaCoveragePercent=80	0.991	0.885	0.877	genus (1)
MEGAN-LR	known strain	7	topPercent=10, lcaCoveragePercent=80	0.984	0.899	0.884	genus (1)
MEGAN-LR	known strain	8	topPercent=10, lcaCoveragePercent=80	0.982	0.872	0.856	genus (1)
MEGAN-LR	known strain	9	topPercent=10, lcaCoveragePercent=80	0.99	0.878	0.869	genus (1)
MEGAN-LR	known strain	10	topPercent=10, lcaCoveragePercent=80	0.982	0.872	0.856	genus (1)
MEGAN-LR	known strain	1	topPercent=10, lcaCoveragePercent=80	0.991	0.906	0.898	family (2)
MEGAN-LR	known strain	2	topPercent=10, lcaCoveragePercent=80	0.99	0.913	0.904	family (2)
MEGAN-LR	known strain	3	topPercent=10, lcaCoveragePercent=80	0.988	0.919	0.908	family (2)
MEGAN-LR	known strain	4	topPercent=10, lcaCoveragePercent=80	0.993	0.931	0.924	family (2)
MEGAN-LR	known strain	5	topPercent=10, lcaCoveragePercent=80	0.992	0.92	0.913	family (2)
MEGAN-LR	known strain	6	topPercent=10, lcaCoveragePercent=80	0.994	0.923	0.917	family (2)
MEGAN-LR	known strain	7	topPercent=10, lcaCoveragePercent=80	0.993	0.933	0.926	family (2)
MEGAN-LR	known strain	8	topPercent=10, lcaCoveragePercent=80	0.99	0.914	0.905	family (2)
MEGAN-LR	known strain	9	topPercent=10, lcaCoveragePercent=80	0.992	0.907	0.9	family (2)
MEGAN-LR	known strain	10	topPercent=10, lcaCoveragePercent=80	0.99	0.914	0.904	family (2)
MEGAN-LR	known strain	1	topPercent=10, lcaCoveragePercent=80	0.991	0.927	0.919	order (3)
MEGAN-LR	known strain	2	topPercent=10, lcaCoveragePercent=80	0.991	0.924	0.916	order (3)
MEGAN-LR	known strain	3	topPercent=10, lcaCoveragePercent=80	0.988	0.936	0.924	order (3)
MEGAN-LR	known strain	4	topPercent=10, lcaCoveragePercent=80	0.993	0.939	0.932	order (3)
MEGAN-LR	known strain	5	topPercent=10, lcaCoveragePercent=80	0.993	0.932	0.925	order (3)
MEGAN-LR	known strain	6	topPercent=10, lcaCoveragePercent=80	0.993	0.939	0.932	order (3)
MEGAN-LR	known strain	7	topPercent=10, lcaCoveragePercent=80	0.993	0.944	0.938	order (3)
MEGAN-LR	known strain	8	topPercent=10, lcaCoveragePercent=80	0.994	0.922	0.916	order (3)
MEGAN-LR	known strain	9	topPercent=10, lcaCoveragePercent=80	0.992	0.923	0.916	order (3)
MEGAN-LR	known strain	10	topPercent=10, lcaCoveragePercent=80	0.99	0.923	0.914	order (3)
MEGAN-LR	known strain	1	topPercent=10, lcaCoveragePercent=80	0.993	0.947	0.94	class (4)
MEGAN-LR	known strain	2	topPercent=10, lcaCoveragePercent=80	0.997	0.946	0.943	class (4)
MEGAN-LR	known strain	3	topPercent=10, lcaCoveragePercent=80	0.993	0.954	0.947	class (4)
MEGAN-LR	known strain	4	topPercent=10, lcaCoveragePercent=80	0.997	0.955	0.951	class (4)
MEGAN-LR	known strain	5	topPercent=10, lcaCoveragePercent=80	0.996	0.957	0.954	class (4)
MEGAN-LR	known strain	6	topPercent=10, lcaCoveragePercent=80	0.996	0.957	0.953	class (4)
MEGAN-LR	known strain	7	topPercent=10, lcaCoveragePercent=80	0.998	0.961	0.959	class (4)
MEGAN-LR	known strain	8	topPercent=10, lcaCoveragePercent=80	0.997	0.948	0.946	class (4)
MEGAN-LR	known strain	9	topPercent=10, lcaCoveragePercent=80	0.998	0.95	0.947	class (4)
MEGAN-LR	known strain	10	topPercent=10, lcaCoveragePercent=80	0.994	0.948	0.942	class (4)
MEGAN-LR	known strain	1	topPercent=10, lcaCoveragePercent=80	0.994	0.963	0.957	phylum (5)
MEGAN-LR	known strain	2	topPercent=10, lcaCoveragePercent=80	0.998	0.965	0.964	phylum (5)
MEGAN-LR	known strain	3	topPercent=10, lcaCoveragePercent=80	0.993	0.966	0.96	phylum (5)
MEGAN-LR	known strain	4	topPercent=10, lcaCoveragePercent=80	0.998	0.971	0.969	phylum (5)
MEGAN-LR	known strain	5	topPercent=10, lcaCoveragePercent=80	0.998	0.972	0.97	phylum (5)
MEGAN-LR	known strain	6	topPercent=10, lcaCoveragePercent=80	0.998	0.976	0.974	phylum (5)
MEGAN-LR	known strain	7	topPercent=10, lcaCoveragePercent=80	0.999	0.974	0.972	phylum (5)
MEGAN-LR	known strain	8	topPercent=10, lcaCoveragePercent=80	0.998	0.966	0.964	phylum (5)
MEGAN-LR	known strain	9	topPercent=10, lcaCoveragePercent=80	0.999	0.971	0.969	phylum (5)
MEGAN-LR	known strain	10	topPercent=10, lcaCoveragePercent=80	0.994	0.963	0.957	phylum (5)
MEGAN-LR	known strain	1	topPercent=10, lcaCoveragePercent=80	0.999	0.981	0.981	superkingdom (6)
MEGAN-LR	known strain	2	topPercent=10, lcaCoveragePercent=80	0.999	0.985	0.984	superkingdom (6)
MEGAN-LR	known strain	3	topPercent=10, lcaCoveragePercent=80	0.999	0.985	0.984	superkingdom (6)
MEGAN-LR	known strain	4	topPercent=10, lcaCoveragePercent=80	0.999	0.985	0.985	superkingdom (6)
MEGAN-LR	known strain	5	topPercent=10, lcaCoveragePercent=80	0.999	0.983	0.983	superkingdom (6)
MEGAN-LR	known strain	6	topPercent=10, lcaCoveragePercent=80	0.999	0.989	0.988	superkingdom (6)
MEGAN-LR	known strain	7	topPercent=10, lcaCoveragePercent=80	1	0.988	0.987	superkingdom (6)
MEGAN-LR	known strain	8	topPercent=10, lcaCoveragePercent=80	0.999	0.985	0.985	superkingdom (6)
MEGAN-LR	known strain	9	topPercent=10, lcaCoveragePercent=80	0.999	0.986	0.986	superkingdom (6)
MEGAN-LR	known strain	10	topPercent=10, lcaCoveragePercent=80	0.999	0.986	0.985	superkingdom (6)
MEGAN-LR	novel species	1	topPercent=10, lcaCoveragePercent=80	0	0.297	0	species (0)
MEGAN-LR	novel species	2	topPercent=10, lcaCoveragePercent=80	0	0.302	0	species (0)
MEGAN-LR	novel species	3	topPercent=10, lcaCoveragePercent=80	0	0.293	0	species (0)
MEGAN-LR	novel species	4	topPercent=10, lcaCoveragePercent=80	0	0.3	0	species (0)
MEGAN-LR	novel species	5	topPercent=10, lcaCoveragePercent=80	0	0.287	0	species (0)
MEGAN-LR	novel species	6	topPercent=10, lcaCoveragePercent=80	0	0.297	0	species (0)
MEGAN-LR	novel species	7	topPercent=10, lcaCoveragePercent=80	0	0.309	0	species (0)
MEGAN-LR	novel species	8	topPercent=10, lcaCoveragePercent=80	0	0.303	0	species (0)
MEGAN-LR	novel species	9	topPercent=10, lcaCoveragePercent=80	0	0.308	0	species (0)
MEGAN-LR	novel species	10	topPercent=10, lcaCoveragePercent=80	0	0.274	0	species (0)
MEGAN-LR	novel species	1	topPercent=10, lcaCoveragePercent=80	0.781	0.551	0.43	genus (1)
MEGAN-LR	novel species	2	topPercent=10, lcaCoveragePercent=80	0.753	0.557	0.42	genus (1)
MEGAN-LR	novel species	3	topPercent=10, lcaCoveragePercent=80	0.75	0.539	0.405	genus (1)
MEGAN-LR	novel species	4	topPercent=10, lcaCoveragePercent=80	0.775	0.567	0.439	genus (1)
MEGAN-LR	novel species	5	topPercent=10, lcaCoveragePercent=80	0.75	0.525	0.394	genus (1)
MEGAN-LR	novel species	6	topPercent=10, lcaCoveragePercent=80	0.737	0.536	0.395	genus (1)
MEGAN-LR	novel species	7	topPercent=10, lcaCoveragePercent=80	0.752	0.563	0.424	genus (1)
MEGAN-LR	novel species	8	topPercent=10, lcaCoveragePercent=80	0.716	0.544	0.39	genus (1)
MEGAN-LR	novel species	9	topPercent=10, lcaCoveragePercent=80	0.776	0.548	0.425	genus (1)
MEGAN-LR	novel species	10	topPercent=10, lcaCoveragePercent=80	0.733	0.52	0.381	genus (1)
MEGAN-LR	novel species	1	topPercent=10, lcaCoveragePercent=80	0.838	0.614	0.514	family (2)
MEGAN-LR	novel species	2	topPercent=10, lcaCoveragePercent=80	0.841	0.634	0.533	family (2)
MEGAN-LR	novel species	3	topPercent=10, lcaCoveragePercent=80	0.83	0.62	0.515	family (2)
MEGAN-LR	novel species	4	topPercent=10, lcaCoveragePercent=80	0.861	0.651	0.56	family (2)
MEGAN-LR	novel species	5	topPercent=10, lcaCoveragePercent=80	0.833	0.601	0.501	family (2)
MEGAN-LR	novel species	6	topPercent=10, lcaCoveragePercent=80	0.842	0.621	0.523	family (2)
MEGAN-LR	novel species	7	topPercent=10, lcaCoveragePercent=80	0.846	0.63	0.533	family (2)
MEGAN-LR	novel species	8	topPercent=10, lcaCoveragePercent=80	0.826	0.622	0.514	family (2)
MEGAN-LR	novel species	9	topPercent=10, lcaCoveragePercent=80	0.85	0.62	0.527	family (2)
MEGAN-LR	novel species	10	topPercent=10, lcaCoveragePercent=80	0.833	0.598	0.498	family (2)
MEGAN-LR	novel species	1	topPercent=10, lcaCoveragePercent=80	0.846	0.652	0.552	order (3)
MEGAN-LR	novel species	2	topPercent=10, lcaCoveragePercent=80	0.859	0.669	0.575	order (3)
MEGAN-LR	novel species	3	topPercent=10, lcaCoveragePercent=80	0.84	0.664	0.557	order (3)
MEGAN-LR	novel species	4	topPercent=10, lcaCoveragePercent=80	0.86	0.678	0.583	order (3)
MEGAN-LR	novel species	5	topPercent=10, lcaCoveragePercent=80	0.849	0.633	0.538	order (3)
MEGAN-LR	novel species	6	topPercent=10, lcaCoveragePercent=80	0.85	0.657	0.558	order (3)
MEGAN-LR	novel species	7	topPercent=10, lcaCoveragePercent=80	0.858	0.659	0.566	order (3)
MEGAN-LR	novel species	8	topPercent=10, lcaCoveragePercent=80	0.844	0.652	0.55	order (3)
MEGAN-LR	novel species	9	topPercent=10, lcaCoveragePercent=80	0.862	0.667	0.575	order (3)
MEGAN-LR	novel species	10	topPercent=10, lcaCoveragePercent=80	0.84	0.629	0.528	order (3)
MEGAN-LR	novel species	1	topPercent=10, lcaCoveragePercent=80	0.878	0.709	0.623	class (4)
MEGAN-LR	novel species	2	topPercent=10, lcaCoveragePercent=80	0.897	0.727	0.652	class (4)
MEGAN-LR	novel species	3	topPercent=10, lcaCoveragePercent=80	0.876	0.724	0.635	class (4)
MEGAN-LR	novel species	4	topPercent=10, lcaCoveragePercent=80	0.893	0.735	0.657	class (4)
MEGAN-LR	novel species	5	topPercent=10, lcaCoveragePercent=80	0.882	0.704	0.621	class (4)
MEGAN-LR	novel species	6	topPercent=10, lcaCoveragePercent=80	0.881	0.725	0.639	class (4)
MEGAN-LR	novel species	7	topPercent=10, lcaCoveragePercent=80	0.9	0.718	0.646	class (4)
MEGAN-LR	novel species	8	topPercent=10, lcaCoveragePercent=80	0.894	0.722	0.645	class (4)
MEGAN-LR	novel species	9	topPercent=10, lcaCoveragePercent=80	0.903	0.738	0.666	class (4)
MEGAN-LR	novel species	10	topPercent=10, lcaCoveragePercent=80	0.887	0.699	0.62	class (4)
MEGAN-LR	novel species	1	topPercent=10, lcaCoveragePercent=80	0.927	0.795	0.737	phylum (5)
MEGAN-LR	novel species	2	topPercent=10, lcaCoveragePercent=80	0.942	0.812	0.765	phylum (5)
MEGAN-LR	novel species	3	topPercent=10, lcaCoveragePercent=80	0.917	0.804	0.737	phylum (5)
MEGAN-LR	novel species	4	topPercent=10, lcaCoveragePercent=80	0.934	0.811	0.758	phylum (5)
MEGAN-LR	novel species	5	topPercent=10, lcaCoveragePercent=80	0.931	0.795	0.74	phylum (5)
MEGAN-LR	novel species	6	topPercent=10, lcaCoveragePercent=80	0.925	0.81	0.749	phylum (5)
MEGAN-LR	novel species	7	topPercent=10, lcaCoveragePercent=80	0.936	0.808	0.756	phylum (5)
MEGAN-LR	novel species	8	topPercent=10, lcaCoveragePercent=80	0.924	0.812	0.75	phylum (5)
MEGAN-LR	novel species	9	topPercent=10, lcaCoveragePercent=80	0.937	0.821	0.77	phylum (5)
MEGAN-LR	novel species	10	topPercent=10, lcaCoveragePercent=80	0.919	0.791	0.727	phylum (5)
MEGAN-LR	novel species	1	topPercent=10, lcaCoveragePercent=80	0.991	0.914	0.907	superkingdom (6)
MEGAN-LR	novel species	2	topPercent=10, lcaCoveragePercent=80	0.99	0.919	0.91	superkingdom (6)
MEGAN-LR	novel species	3	topPercent=10, lcaCoveragePercent=80	0.991	0.913	0.905	superkingdom (6)
MEGAN-LR	novel species	4	topPercent=10, lcaCoveragePercent=80	0.992	0.923	0.916	superkingdom (6)
MEGAN-LR	novel species	5	topPercent=10, lcaCoveragePercent=80	0.991	0.911	0.903	superkingdom (6)
MEGAN-LR	novel species	6	topPercent=10, lcaCoveragePercent=80	0.991	0.915	0.907	superkingdom (6)
MEGAN-LR	novel species	7	topPercent=10, lcaCoveragePercent=80	0.995	0.911	0.907	superkingdom (6)
MEGAN-LR	novel species	8	topPercent=10, lcaCoveragePercent=80	0.992	0.926	0.919	superkingdom (6)
MEGAN-LR	novel species	9	topPercent=10, lcaCoveragePercent=80	0.992	0.922	0.915	superkingdom (6)
MEGAN-LR	novel species	10	topPercent=10, lcaCoveragePercent=80	0.991	0.916	0.908	superkingdom (6)
MEGAN-LR	novel genus	1	topPercent=10, lcaCoveragePercent=80	0	0.215	0	species (0)
MEGAN-LR	novel genus	2	topPercent=10, lcaCoveragePercent=80	0	0.226	0	species (0)
MEGAN-LR	novel genus	3	topPercent=10, lcaCoveragePercent=80	0	0.225	0	species (0)
MEGAN-LR	novel genus	4	topPercent=10, lcaCoveragePercent=80	0	0.222	0	species (0)
MEGAN-LR	novel genus	5	topPercent=10, lcaCoveragePercent=80	0	0.224	0	species (0)
MEGAN-LR	novel genus	6	topPercent=10, lcaCoveragePercent=80	0	0.22	0	species (0)
MEGAN-LR	novel genus	7	topPercent=10, lcaCoveragePercent=80	0	0.218	0	species (0)
MEGAN-LR	novel genus	8	topPercent=10, lcaCoveragePercent=80	0	0.241	0	species (0)
MEGAN-LR	novel genus	9	topPercent=10, lcaCoveragePercent=80	0	0.244	0	species (0)
MEGAN-LR	novel genus	10	topPercent=10, lcaCoveragePercent=80	0	0.209	0	species (0)
MEGAN-LR	novel genus	1	topPercent=10, lcaCoveragePercent=80	0	0.267	0	genus (1)
MEGAN-LR	novel genus	2	topPercent=10, lcaCoveragePercent=80	0	0.282	0	genus (1)
MEGAN-LR	novel genus	3	topPercent=10, lcaCoveragePercent=80	0	0.282	0	genus (1)
MEGAN-LR	novel genus	4	topPercent=10, lcaCoveragePercent=80	0	0.291	0	genus (1)
MEGAN-LR	novel genus	5	topPercent=10, lcaCoveragePercent=80	0	0.291	0	genus (1)
MEGAN-LR	novel genus	6	topPercent=10, lcaCoveragePercent=80	0	0.28	0	genus (1)
MEGAN-LR	novel genus	7	topPercent=10, lcaCoveragePercent=80	0	0.275	0	genus (1)
MEGAN-LR	novel genus	8	topPercent=10, lcaCoveragePercent=80	0	0.302	0	genus (1)
MEGAN-LR	novel genus	9	topPercent=10, lcaCoveragePercent=80	0	0.309	0	genus (1)
MEGAN-LR	novel genus	10	topPercent=10, lcaCoveragePercent=80	0	0.274	0	genus (1)
MEGAN-LR	novel genus	1	topPercent=10, lcaCoveragePercent=80	0.452	0.356	0.161	family (2)
MEGAN-LR	novel genus	2	topPercent=10, lcaCoveragePercent=80	0.507	0.372	0.189	family (2)
MEGAN-LR	novel genus	3	topPercent=10, lcaCoveragePercent=80	0.481	0.375	0.181	family (2)
MEGAN-LR	novel genus	4	topPercent=10, lcaCoveragePercent=80	0.544	0.396	0.216	family (2)
MEGAN-LR	novel genus	5	topPercent=10, lcaCoveragePercent=80	0.485	0.377	0.183	family (2)
MEGAN-LR	novel genus	6	topPercent=10, lcaCoveragePercent=80	0.516	0.369	0.19	family (2)
MEGAN-LR	novel genus	7	topPercent=10, lcaCoveragePercent=80	0.488	0.36	0.176	family (2)
MEGAN-LR	novel genus	8	topPercent=10, lcaCoveragePercent=80	0.47	0.393	0.185	family (2)
MEGAN-LR	novel genus	9	topPercent=10, lcaCoveragePercent=80	0.46	0.393	0.181	family (2)
MEGAN-LR	novel genus	10	topPercent=10, lcaCoveragePercent=80	0.495	0.359	0.178	family (2)
MEGAN-LR	novel genus	1	topPercent=10, lcaCoveragePercent=80	0.562	0.422	0.237	order (3)
MEGAN-LR	novel genus	2	topPercent=10, lcaCoveragePercent=80	0.619	0.435	0.269	order (3)
MEGAN-LR	novel genus	3	topPercent=10, lcaCoveragePercent=80	0.581	0.438	0.254	order (3)
MEGAN-LR	novel genus	4	topPercent=10, lcaCoveragePercent=80	0.617	0.458	0.283	order (3)
MEGAN-LR	novel genus	5	topPercent=10, lcaCoveragePercent=80	0.588	0.436	0.256	order (3)
MEGAN-LR	novel genus	6	topPercent=10, lcaCoveragePercent=80	0.614	0.441	0.27	order (3)
MEGAN-LR	novel genus	7	topPercent=10, lcaCoveragePercent=80	0.604	0.417	0.252	order (3)
MEGAN-LR	novel genus	8	topPercent=10, lcaCoveragePercent=80	0.564	0.453	0.256	order (3)
MEGAN-LR	novel genus	9	topPercent=10, lcaCoveragePercent=80	0.599	0.466	0.279	order (3)
MEGAN-LR	novel genus	10	topPercent=10, lcaCoveragePercent=80	0.595	0.429	0.255	order (3)
MEGAN-LR	novel genus	1	topPercent=10, lcaCoveragePercent=80	0.716	0.527	0.377	class (4)
MEGAN-LR	novel genus	2	topPercent=10, lcaCoveragePercent=80	0.761	0.538	0.409	class (4)
MEGAN-LR	novel genus	3	topPercent=10, lcaCoveragePercent=80	0.725	0.546	0.396	class (4)
MEGAN-LR	novel genus	4	topPercent=10, lcaCoveragePercent=80	0.749	0.562	0.421	class (4)
MEGAN-LR	novel genus	5	topPercent=10, lcaCoveragePercent=80	0.74	0.543	0.402	class (4)
MEGAN-LR	novel genus	6	topPercent=10, lcaCoveragePercent=80	0.758	0.552	0.418	class (4)
MEGAN-LR	novel genus	7	topPercent=10, lcaCoveragePercent=80	0.751	0.53	0.398	class (4)
MEGAN-LR	novel genus	8	topPercent=10, lcaCoveragePercent=80	0.753	0.554	0.417	class (4)
MEGAN-LR	novel genus	9	topPercent=10, lcaCoveragePercent=80	0.754	0.577	0.435	class (4)
MEGAN-LR	novel genus	10	topPercent=10, lcaCoveragePercent=80	0.745	0.532	0.396	class (4)
MEGAN-LR	novel genus	1	topPercent=10, lcaCoveragePercent=80	0.84	0.661	0.555	phylum (5)
MEGAN-LR	novel genus	2	topPercent=10, lcaCoveragePercent=80	0.876	0.659	0.577	phylum (5)
MEGAN-LR	novel genus	3	topPercent=10, lcaCoveragePercent=80	0.83	0.681	0.565	phylum (5)
MEGAN-LR	novel genus	4	topPercent=10, lcaCoveragePercent=80	0.869	0.692	0.601	phylum (5)
MEGAN-LR	novel genus	5	topPercent=10, lcaCoveragePercent=80	0.858	0.679	0.583	phylum (5)
MEGAN-LR	novel genus	6	topPercent=10, lcaCoveragePercent=80	0.864	0.679	0.586	phylum (5)
MEGAN-LR	novel genus	7	topPercent=10, lcaCoveragePercent=80	0.865	0.671	0.58	phylum (5)
MEGAN-LR	novel genus	8	topPercent=10, lcaCoveragePercent=80	0.854	0.689	0.588	phylum (5)
MEGAN-LR	novel genus	9	topPercent=10, lcaCoveragePercent=80	0.862	0.7	0.603	phylum (5)
MEGAN-LR	novel genus	10	topPercent=10, lcaCoveragePercent=80	0.852	0.667	0.568	phylum (5)
MEGAN-LR	novel genus	1	topPercent=10, lcaCoveragePercent=80	0.967	0.851	0.823	superkingdom (6)
MEGAN-LR	novel genus	2	topPercent=10, lcaCoveragePercent=80	0.972	0.847	0.824	superkingdom (6)
MEGAN-LR	novel genus	3	topPercent=10, lcaCoveragePercent=80	0.974	0.847	0.825	superkingdom (6)
MEGAN-LR	novel genus	4	topPercent=10, lcaCoveragePercent=80	0.981	0.862	0.845	superkingdom (6)
MEGAN-LR	novel genus	5	topPercent=10, lcaCoveragePercent=80	0.974	0.86	0.837	superkingdom (6)
MEGAN-LR	novel genus	6	topPercent=10, lcaCoveragePercent=80	0.979	0.846	0.828	superkingdom (6)
MEGAN-LR	novel genus	7	topPercent=10, lcaCoveragePercent=80	0.984	0.841	0.828	superkingdom (6)
MEGAN-LR	novel genus	8	topPercent=10, lcaCoveragePercent=80	0.978	0.865	0.846	superkingdom (6)
MEGAN-LR	novel genus	9	topPercent=10, lcaCoveragePercent=80	0.98	0.861	0.844	superkingdom (6)
MEGAN-LR	novel genus	10	topPercent=10, lcaCoveragePercent=80	0.977	0.852	0.832	superkingdom (6)
MEGAN-LR	novel family	1	topPercent=10, lcaCoveragePercent=80	0	0.215	0	species (0)
MEGAN-LR	novel family	2	topPercent=10, lcaCoveragePercent=80	0	0.215	0	species (0)
MEGAN-LR	novel family	3	topPercent=10, lcaCoveragePercent=80	0	0.217	0	species (0)
MEGAN-LR	novel family	4	topPercent=10, lcaCoveragePercent=80	0	0.219	0	species (0)
MEGAN-LR	novel family	5	topPercent=10, lcaCoveragePercent=80	0	0.211	0	species (0)
MEGAN-LR	novel family	6	topPercent=10, lcaCoveragePercent=80	0	0.222	0	species (0)
MEGAN-LR	novel family	7	topPercent=10, lcaCoveragePercent=80	0	0.212	0	species (0)
MEGAN-LR	novel family	8	topPercent=10, lcaCoveragePercent=80	0	0.225	0	species (0)
MEGAN-LR	novel family	9	topPercent=10, lcaCoveragePercent=80	0	0.238	0	species (0)
MEGAN-LR	novel family	10	topPercent=10, lcaCoveragePercent=80	0	0.203	0	species (0)
MEGAN-LR	novel family	1	topPercent=10, lcaCoveragePercent=80	0	0.25	0	genus (1)
MEGAN-LR	novel family	2	topPercent=10, lcaCoveragePercent=80	0	0.251	0	genus (1)
MEGAN-LR	novel family	3	topPercent=10, lcaCoveragePercent=80	0	0.256	0	genus (1)
MEGAN-LR	novel family	4	topPercent=10, lcaCoveragePercent=80	0	0.261	0	genus (1)
MEGAN-LR	novel family	5	topPercent=10, lcaCoveragePercent=80	0	0.259	0	genus (1)
MEGAN-LR	novel family	6	topPercent=10, lcaCoveragePercent=80	0	0.261	0	genus (1)
MEGAN-LR	novel family	7	topPercent=10, lcaCoveragePercent=80	0	0.25	0	genus (1)
MEGAN-LR	novel family	8	topPercent=10, lcaCoveragePercent=80	0	0.271	0	genus (1)
MEGAN-LR	novel family	9	topPercent=10, lcaCoveragePercent=80	0	0.271	0	genus (1)
MEGAN-LR	novel family	10	topPercent=10, lcaCoveragePercent=80	0	0.237	0	genus (1)
MEGAN-LR	novel family	1	topPercent=10, lcaCoveragePercent=80	0	0.277	0	family (2)
MEGAN-LR	novel family	2	topPercent=10, lcaCoveragePercent=80	0	0.284	0	family (2)
MEGAN-LR	novel family	3	topPercent=10, lcaCoveragePercent=80	0	0.284	0	family (2)
MEGAN-LR	novel family	4	topPercent=10, lcaCoveragePercent=80	0	0.292	0	family (2)
MEGAN-LR	novel family	5	topPercent=10, lcaCoveragePercent=80	0	0.284	0	family (2)
MEGAN-LR	novel family	6	topPercent=10, lcaCoveragePercent=80	0	0.29	0	family (2)
MEGAN-LR	novel family	7	topPercent=10, lcaCoveragePercent=80	0	0.28	0	family (2)
MEGAN-LR	novel family	8	topPercent=10, lcaCoveragePercent=80	0	0.302	0	family (2)
MEGAN-LR	novel family	9	topPercent=10, lcaCoveragePercent=80	0	0.301	0	family (2)
MEGAN-LR	novel family	10	topPercent=10, lcaCoveragePercent=80	0	0.271	0	family (2)
MEGAN-LR	novel family	1	topPercent=10, lcaCoveragePercent=80	0.274	0.34	0.093	order (3)
MEGAN-LR	novel family	2	topPercent=10, lcaCoveragePercent=80	0.296	0.347	0.103	order (3)
MEGAN-LR	novel family	3	topPercent=10, lcaCoveragePercent=80	0.28	0.356	0.1	order (3)
MEGAN-LR	novel family	4	topPercent=10, lcaCoveragePercent=80	0.277	0.361	0.1	order (3)
MEGAN-LR	novel family	5	topPercent=10, lcaCoveragePercent=80	0.3	0.35	0.105	order (3)
MEGAN-LR	novel family	6	topPercent=10, lcaCoveragePercent=80	0.31	0.358	0.111	order (3)
MEGAN-LR	novel family	7	topPercent=10, lcaCoveragePercent=80	0.307	0.341	0.105	order (3)
MEGAN-LR	novel family	8	topPercent=10, lcaCoveragePercent=80	0.275	0.365	0.1	order (3)
MEGAN-LR	novel family	9	topPercent=10, lcaCoveragePercent=80	0.351	0.382	0.134	order (3)
MEGAN-LR	novel family	10	topPercent=10, lcaCoveragePercent=80	0.303	0.34	0.103	order (3)
MEGAN-LR	novel family	1	topPercent=10, lcaCoveragePercent=80	0.573	0.448	0.257	class (4)
MEGAN-LR	novel family	2	topPercent=10, lcaCoveragePercent=80	0.589	0.437	0.257	class (4)
MEGAN-LR	novel family	3	topPercent=10, lcaCoveragePercent=80	0.566	0.458	0.259	class (4)
MEGAN-LR	novel family	4	topPercent=10, lcaCoveragePercent=80	0.58	0.463	0.269	class (4)
MEGAN-LR	novel family	5	topPercent=10, lcaCoveragePercent=80	0.572	0.449	0.256	class (4)
MEGAN-LR	novel family	6	topPercent=10, lcaCoveragePercent=80	0.587	0.46	0.27	class (4)
MEGAN-LR	novel family	7	topPercent=10, lcaCoveragePercent=80	0.603	0.443	0.267	class (4)
MEGAN-LR	novel family	8	topPercent=10, lcaCoveragePercent=80	0.6	0.458	0.275	class (4)
MEGAN-LR	novel family	9	topPercent=10, lcaCoveragePercent=80	0.618	0.488	0.302	class (4)
MEGAN-LR	novel family	10	topPercent=10, lcaCoveragePercent=80	0.594	0.444	0.263	class (4)
MEGAN-LR	novel family	1	topPercent=10, lcaCoveragePercent=80	0.768	0.601	0.462	phylum (5)
MEGAN-LR	novel family	2	topPercent=10, lcaCoveragePercent=80	0.794	0.585	0.464	phylum (5)
MEGAN-LR	novel family	3	topPercent=10, lcaCoveragePercent=80	0.751	0.6	0.45	phylum (5)
MEGAN-LR	novel family	4	topPercent=10, lcaCoveragePercent=80	0.786	0.612	0.481	phylum (5)
MEGAN-LR	novel family	5	topPercent=10, lcaCoveragePercent=80	0.773	0.604	0.467	phylum (5)
MEGAN-LR	novel family	6	topPercent=10, lcaCoveragePercent=80	0.78	0.604	0.471	phylum (5)
MEGAN-LR	novel family	7	topPercent=10, lcaCoveragePercent=80	0.795	0.593	0.471	phylum (5)
MEGAN-LR	novel family	8	topPercent=10, lcaCoveragePercent=80	0.783	0.615	0.482	phylum (5)
MEGAN-LR	novel family	9	topPercent=10, lcaCoveragePercent=80	0.791	0.626	0.495	phylum (5)
MEGAN-LR	novel family	10	topPercent=10, lcaCoveragePercent=80	0.783	0.598	0.468	phylum (5)
MEGAN-LR	novel family	1	topPercent=10, lcaCoveragePercent=80	0.952	0.816	0.778	superkingdom (6)
MEGAN-LR	novel family	2	topPercent=10, lcaCoveragePercent=80	0.956	0.799	0.764	superkingdom (6)
MEGAN-LR	novel family	3	topPercent=10, lcaCoveragePercent=80	0.959	0.804	0.771	superkingdom (6)
MEGAN-LR	novel family	4	topPercent=10, lcaCoveragePercent=80	0.964	0.817	0.788	superkingdom (6)
MEGAN-LR	novel family	5	topPercent=10, lcaCoveragePercent=80	0.959	0.816	0.782	superkingdom (6)
MEGAN-LR	novel family	6	topPercent=10, lcaCoveragePercent=80	0.963	0.802	0.773	superkingdom (6)
MEGAN-LR	novel family	7	topPercent=10, lcaCoveragePercent=80	0.971	0.795	0.772	superkingdom (6)
MEGAN-LR	novel family	8	topPercent=10, lcaCoveragePercent=80	0.961	0.822	0.79	superkingdom (6)
MEGAN-LR	novel family	9	topPercent=10, lcaCoveragePercent=80	0.963	0.819	0.789	superkingdom (6)
MEGAN-LR	novel family	10	topPercent=10, lcaCoveragePercent=80	0.964	0.815	0.786	superkingdom (6)
CAT	known strain	1	r=10, f=0.5	0.994	0.568	0.564	species (0)
CAT	known strain	2	r=10, f=0.5	0.989	0.548	0.542	species (0)
CAT	known strain	3	r=10, f=0.5	0.992	0.611	0.606	species (0)
CAT	known strain	4	r=10, f=0.5	0.993	0.55	0.546	species (0)
CAT	known strain	5	r=10, f=0.5	0.992	0.614	0.609	species (0)
CAT	known strain	6	r=10, f=0.5	0.994	0.59	0.586	species (0)
CAT	known strain	7	r=10, f=0.5	0.992	0.585	0.58	species (0)
CAT	known strain	8	r=10, f=0.5	0.996	0.566	0.563	species (0)
CAT	known strain	9	r=10, f=0.5	0.989	0.55	0.544	species (0)
CAT	known strain	10	r=10, f=0.5	0.995	0.599	0.596	species (0)
CAT	known strain	1	r=10, f=0.5	0.998	0.846	0.844	genus (1)
CAT	known strain	2	r=10, f=0.5	0.998	0.824	0.822	genus (1)
CAT	known strain	3	r=10, f=0.5	0.997	0.851	0.849	genus (1)
CAT	known strain	4	r=10, f=0.5	0.997	0.837	0.834	genus (1)
CAT	known strain	5	r=10, f=0.5	0.997	0.85	0.847	genus (1)
CAT	known strain	6	r=10, f=0.5	0.998	0.847	0.845	genus (1)
CAT	known strain	7	r=10, f=0.5	0.997	0.86	0.858	genus (1)
CAT	known strain	8	r=10, f=0.5	0.998	0.826	0.824	genus (1)
CAT	known strain	9	r=10, f=0.5	0.996	0.83	0.827	genus (1)
CAT	known strain	10	r=10, f=0.5	0.998	0.828	0.826	genus (1)
CAT	known strain	1	r=10, f=0.5	0.998	0.871	0.869	family (2)
CAT	known strain	2	r=10, f=0.5	0.998	0.86	0.858	family (2)
CAT	known strain	3	r=10, f=0.5	0.998	0.88	0.878	family (2)
CAT	known strain	4	r=10, f=0.5	0.998	0.888	0.886	family (2)
CAT	known strain	5	r=10, f=0.5	0.999	0.878	0.877	family (2)
CAT	known strain	6	r=10, f=0.5	0.998	0.883	0.881	family (2)
CAT	known strain	7	r=10, f=0.5	0.998	0.899	0.897	family (2)
CAT	known strain	8	r=10, f=0.5	0.999	0.87	0.87	family (2)
CAT	known strain	9	r=10, f=0.5	0.997	0.862	0.859	family (2)
CAT	known strain	10	r=10, f=0.5	0.998	0.872	0.87	family (2)
CAT	known strain	1	r=10, f=0.5	0.998	0.896	0.895	order (3)
CAT	known strain	2	r=10, f=0.5	0.998	0.88	0.878	order (3)
CAT	known strain	3	r=10, f=0.5	0.998	0.899	0.897	order (3)
CAT	known strain	4	r=10, f=0.5	0.999	0.902	0.901	order (3)
CAT	known strain	5	r=10, f=0.5	0.998	0.897	0.896	order (3)
CAT	known strain	6	r=10, f=0.5	0.997	0.902	0.9	order (3)
CAT	known strain	7	r=10, f=0.5	0.998	0.912	0.911	order (3)
CAT	known strain	8	r=10, f=0.5	0.999	0.89	0.889	order (3)
CAT	known strain	9	r=10, f=0.5	0.997	0.889	0.886	order (3)
CAT	known strain	10	r=10, f=0.5	0.998	0.891	0.889	order (3)
CAT	known strain	1	r=10, f=0.5	0.999	0.916	0.916	class (4)
CAT	known strain	2	r=10, f=0.5	0.999	0.908	0.907	class (4)
CAT	known strain	3	r=10, f=0.5	0.999	0.925	0.924	class (4)
CAT	known strain	4	r=10, f=0.5	1	0.924	0.924	class (4)
CAT	known strain	5	r=10, f=0.5	0.999	0.926	0.926	class (4)
CAT	known strain	6	r=10, f=0.5	0.998	0.926	0.924	class (4)
CAT	known strain	7	r=10, f=0.5	0.999	0.931	0.93	class (4)
CAT	known strain	8	r=10, f=0.5	1	0.919	0.919	class (4)
CAT	known strain	9	r=10, f=0.5	0.999	0.921	0.92	class (4)
CAT	known strain	10	r=10, f=0.5	0.999	0.917	0.916	class (4)
CAT	known strain	1	r=10, f=0.5	1	0.936	0.936	phylum (5)
CAT	known strain	2	r=10, f=0.5	0.999	0.932	0.931	phylum (5)
CAT	known strain	3	r=10, f=0.5	0.999	0.938	0.937	phylum (5)
CAT	known strain	4	r=10, f=0.5	1	0.948	0.948	phylum (5)
CAT	known strain	5	r=10, f=0.5	1	0.942	0.942	phylum (5)
CAT	known strain	6	r=10, f=0.5	0.999	0.952	0.951	phylum (5)
CAT	known strain	7	r=10, f=0.5	0.999	0.95	0.949	phylum (5)
CAT	known strain	8	r=10, f=0.5	1	0.942	0.941	phylum (5)
CAT	known strain	9	r=10, f=0.5	0.999	0.944	0.944	phylum (5)
CAT	known strain	10	r=10, f=0.5	0.999	0.931	0.931	phylum (5)
CAT	known strain	1	r=10, f=0.5	1	0.962	0.962	superkingdom (6)
CAT	known strain	2	r=10, f=0.5	1	0.96	0.96	superkingdom (6)
CAT	known strain	3	r=10, f=0.5	1	0.964	0.964	superkingdom (6)
CAT	known strain	4	r=10, f=0.5	1	0.967	0.967	superkingdom (6)
CAT	known strain	5	r=10, f=0.5	1	0.962	0.962	superkingdom (6)
CAT	known strain	6	r=10, f=0.5	1	0.971	0.971	superkingdom (6)
CAT	known strain	7	r=10, f=0.5	1	0.968	0.968	superkingdom (6)
CAT	known strain	8	r=10, f=0.5	1	0.967	0.967	superkingdom (6)
CAT	known strain	9	r=10, f=0.5	1	0.968	0.967	superkingdom (6)
CAT	known strain	10	r=10, f=0.5	1	0.97	0.97	superkingdom (6)
CAT	novel species	1	r=10, f=0.5	0	0.223	0	species (0)
CAT	novel species	2	r=10, f=0.5	0	0.225	0	species (0)
CAT	novel species	3	r=10, f=0.5	0	0.218	0	species (0)
CAT	novel species	4	r=10, f=0.5	0	0.231	0	species (0)
CAT	novel species	5	r=10, f=0.5	0	0.222	0	species (0)
CAT	novel species	6	r=10, f=0.5	0	0.226	0	species (0)
CAT	novel species	7	r=10, f=0.5	0	0.236	0	species (0)
CAT	novel species	8	r=10, f=0.5	0	0.234	0	species (0)
CAT	novel species	9	r=10, f=0.5	0	0.242	0	species (0)
CAT	novel species	10	r=10, f=0.5	0	0.213	0	species (0)
CAT	novel species	1	r=10, f=0.5	0.822	0.493	0.405	genus (1)
CAT	novel species	2	r=10, f=0.5	0.788	0.494	0.39	genus (1)
CAT	novel species	3	r=10, f=0.5	0.807	0.48	0.388	genus (1)
CAT	novel species	4	r=10, f=0.5	0.81	0.505	0.409	genus (1)
CAT	novel species	5	r=10, f=0.5	0.791	0.461	0.365	genus (1)
CAT	novel species	6	r=10, f=0.5	0.78	0.474	0.37	genus (1)
CAT	novel species	7	r=10, f=0.5	0.796	0.504	0.401	genus (1)
CAT	novel species	8	r=10, f=0.5	0.766	0.477	0.365	genus (1)
CAT	novel species	9	r=10, f=0.5	0.821	0.477	0.392	genus (1)
CAT	novel species	10	r=10, f=0.5	0.779	0.458	0.357	genus (1)
CAT	novel species	1	r=10, f=0.5	0.874	0.552	0.483	family (2)
CAT	novel species	2	r=10, f=0.5	0.876	0.574	0.503	family (2)
CAT	novel species	3	r=10, f=0.5	0.879	0.562	0.494	family (2)
CAT	novel species	4	r=10, f=0.5	0.893	0.592	0.528	family (2)
CAT	novel species	5	r=10, f=0.5	0.872	0.542	0.473	family (2)
CAT	novel species	6	r=10, f=0.5	0.884	0.561	0.496	family (2)
CAT	novel species	7	r=10, f=0.5	0.887	0.576	0.511	family (2)
CAT	novel species	8	r=10, f=0.5	0.871	0.558	0.486	family (2)
CAT	novel species	9	r=10, f=0.5	0.896	0.551	0.494	family (2)
CAT	novel species	10	r=10, f=0.5	0.87	0.536	0.466	family (2)
CAT	novel species	1	r=10, f=0.5	0.888	0.591	0.525	order (3)
CAT	novel species	2	r=10, f=0.5	0.897	0.61	0.547	order (3)
CAT	novel species	3	r=10, f=0.5	0.887	0.606	0.538	order (3)
CAT	novel species	4	r=10, f=0.5	0.896	0.622	0.557	order (3)
CAT	novel species	5	r=10, f=0.5	0.888	0.575	0.511	order (3)
CAT	novel species	6	r=10, f=0.5	0.89	0.6	0.535	order (3)
CAT	novel species	7	r=10, f=0.5	0.899	0.607	0.546	order (3)
CAT	novel species	8	r=10, f=0.5	0.892	0.592	0.528	order (3)
CAT	novel species	9	r=10, f=0.5	0.906	0.607	0.55	order (3)
CAT	novel species	10	r=10, f=0.5	0.881	0.573	0.505	order (3)
CAT	novel species	1	r=10, f=0.5	0.916	0.651	0.596	class (4)
CAT	novel species	2	r=10, f=0.5	0.926	0.669	0.619	class (4)
CAT	novel species	3	r=10, f=0.5	0.913	0.677	0.618	class (4)
CAT	novel species	4	r=10, f=0.5	0.923	0.684	0.632	class (4)
CAT	novel species	5	r=10, f=0.5	0.918	0.647	0.594	class (4)
CAT	novel species	6	r=10, f=0.5	0.917	0.668	0.612	class (4)
CAT	novel species	7	r=10, f=0.5	0.933	0.666	0.621	class (4)
CAT	novel species	8	r=10, f=0.5	0.926	0.666	0.617	class (4)
CAT	novel species	9	r=10, f=0.5	0.935	0.688	0.643	class (4)
CAT	novel species	10	r=10, f=0.5	0.918	0.641	0.588	class (4)
CAT	novel species	1	r=10, f=0.5	0.954	0.746	0.712	phylum (5)
CAT	novel species	2	r=10, f=0.5	0.963	0.755	0.728	phylum (5)
CAT	novel species	3	r=10, f=0.5	0.945	0.761	0.719	phylum (5)
CAT	novel species	4	r=10, f=0.5	0.959	0.77	0.739	phylum (5)
CAT	novel species	5	r=10, f=0.5	0.956	0.743	0.71	phylum (5)
CAT	novel species	6	r=10, f=0.5	0.951	0.761	0.723	phylum (5)
CAT	novel species	7	r=10, f=0.5	0.96	0.759	0.729	phylum (5)
CAT	novel species	8	r=10, f=0.5	0.952	0.763	0.726	phylum (5)
CAT	novel species	9	r=10, f=0.5	0.962	0.776	0.747	phylum (5)
CAT	novel species	10	r=10, f=0.5	0.943	0.736	0.694	phylum (5)
CAT	novel species	1	r=10, f=0.5	0.998	0.891	0.889	superkingdom (6)
CAT	novel species	2	r=10, f=0.5	0.997	0.89	0.887	superkingdom (6)
CAT	novel species	3	r=10, f=0.5	0.997	0.893	0.891	superkingdom (6)
CAT	novel species	4	r=10, f=0.5	0.998	0.9	0.898	superkingdom (6)
CAT	novel species	5	r=10, f=0.5	0.998	0.887	0.885	superkingdom (6)
CAT	novel species	6	r=10, f=0.5	1	0.892	0.892	superkingdom (6)
CAT	novel species	7	r=10, f=0.5	1	0.889	0.889	superkingdom (6)
CAT	novel species	8	r=10, f=0.5	0.999	0.901	0.9	superkingdom (6)
CAT	novel species	9	r=10, f=0.5	0.998	0.903	0.901	superkingdom (6)
CAT	novel species	10	r=10, f=0.5	0.997	0.892	0.889	superkingdom (6)
CAT	novel genus	1	r=10, f=0.5	0	0.161	0	species (0)
CAT	novel genus	2	r=10, f=0.5	0	0.184	0	species (0)
CAT	novel genus	3	r=10, f=0.5	0	0.166	0	species (0)
CAT	novel genus	4	r=10, f=0.5	0	0.172	0	species (0)
CAT	novel genus	5	r=10, f=0.5	0	0.173	0	species (0)
CAT	novel genus	6	r=10, f=0.5	0	0.171	0	species (0)
CAT	novel genus	7	r=10, f=0.5	0	0.171	0	species (0)
CAT	novel genus	8	r=10, f=0.5	0	0.178	0	species (0)
CAT	novel genus	9	r=10, f=0.5	0	0.185	0	species (0)
CAT	novel genus	10	r=10, f=0.5	0	0.16	0	species (0)
CAT	novel genus	1	r=10, f=0.5	0	0.206	0	genus (1)
CAT	novel genus	2	r=10, f=0.5	0	0.231	0	genus (1)
CAT	novel genus	3	r=10, f=0.5	0	0.209	0	genus (1)
CAT	novel genus	4	r=10, f=0.5	0	0.225	0	genus (1)
CAT	novel genus	5	r=10, f=0.5	0	0.226	0	genus (1)
CAT	novel genus	6	r=10, f=0.5	0	0.213	0	genus (1)
CAT	novel genus	7	r=10, f=0.5	0	0.215	0	genus (1)
CAT	novel genus	8	r=10, f=0.5	0	0.228	0	genus (1)
CAT	novel genus	9	r=10, f=0.5	0	0.24	0	genus (1)
CAT	novel genus	10	r=10, f=0.5	0	0.209	0	genus (1)
CAT	novel genus	1	r=10, f=0.5	0.475	0.285	0.136	family (2)
CAT	novel genus	2	r=10, f=0.5	0.546	0.315	0.172	family (2)
CAT	novel genus	3	r=10, f=0.5	0.561	0.302	0.169	family (2)
CAT	novel genus	4	r=10, f=0.5	0.59	0.33	0.195	family (2)
CAT	novel genus	5	r=10, f=0.5	0.539	0.31	0.167	family (2)
CAT	novel genus	6	r=10, f=0.5	0.578	0.301	0.174	family (2)
CAT	novel genus	7	r=10, f=0.5	0.546	0.296	0.161	family (2)
CAT	novel genus	8	r=10, f=0.5	0.524	0.315	0.165	family (2)
CAT	novel genus	9	r=10, f=0.5	0.517	0.323	0.167	family (2)
CAT	novel genus	10	r=10, f=0.5	0.541	0.291	0.157	family (2)
CAT	novel genus	1	r=10, f=0.5	0.608	0.348	0.212	order (3)
CAT	novel genus	2	r=10, f=0.5	0.667	0.372	0.248	order (3)
CAT	novel genus	3	r=10, f=0.5	0.656	0.363	0.238	order (3)
CAT	novel genus	4	r=10, f=0.5	0.675	0.385	0.26	order (3)
CAT	novel genus	5	r=10, f=0.5	0.652	0.364	0.237	order (3)
CAT	novel genus	6	r=10, f=0.5	0.682	0.366	0.25	order (3)
CAT	novel genus	7	r=10, f=0.5	0.669	0.35	0.234	order (3)
CAT	novel genus	8	r=10, f=0.5	0.63	0.373	0.235	order (3)
CAT	novel genus	9	r=10, f=0.5	0.668	0.398	0.266	order (3)
CAT	novel genus	10	r=10, f=0.5	0.655	0.355	0.233	order (3)
CAT	novel genus	1	r=10, f=0.5	0.765	0.455	0.348	class (4)
CAT	novel genus	2	r=10, f=0.5	0.798	0.473	0.378	class (4)
CAT	novel genus	3	r=10, f=0.5	0.779	0.472	0.368	class (4)
CAT	novel genus	4	r=10, f=0.5	0.796	0.494	0.394	class (4)
CAT	novel genus	5	r=10, f=0.5	0.796	0.466	0.372	class (4)
CAT	novel genus	6	r=10, f=0.5	0.809	0.478	0.386	class (4)
CAT	novel genus	7	r=10, f=0.5	0.806	0.457	0.368	class (4)
CAT	novel genus	8	r=10, f=0.5	0.812	0.483	0.392	class (4)
CAT	novel genus	9	r=10, f=0.5	0.808	0.512	0.414	class (4)
CAT	novel genus	10	r=10, f=0.5	0.793	0.457	0.362	class (4)
CAT	novel genus	1	r=10, f=0.5	0.884	0.598	0.529	phylum (5)
CAT	novel genus	2	r=10, f=0.5	0.91	0.594	0.54	phylum (5)
CAT	novel genus	3	r=10, f=0.5	0.875	0.616	0.54	phylum (5)
CAT	novel genus	4	r=10, f=0.5	0.909	0.632	0.575	phylum (5)
CAT	novel genus	5	r=10, f=0.5	0.894	0.611	0.546	phylum (5)
CAT	novel genus	6	r=10, f=0.5	0.902	0.614	0.554	phylum (5)
CAT	novel genus	7	r=10, f=0.5	0.906	0.603	0.547	phylum (5)
CAT	novel genus	8	r=10, f=0.5	0.898	0.628	0.564	phylum (5)
CAT	novel genus	9	r=10, f=0.5	0.902	0.646	0.583	phylum (5)
CAT	novel genus	10	r=10, f=0.5	0.887	0.6	0.532	phylum (5)
CAT	novel genus	1	r=10, f=0.5	0.983	0.826	0.811	superkingdom (6)
CAT	novel genus	2	r=10, f=0.5	0.987	0.816	0.805	superkingdom (6)
CAT	novel genus	3	r=10, f=0.5	0.991	0.819	0.812	superkingdom (6)
CAT	novel genus	4	r=10, f=0.5	0.99	0.842	0.833	superkingdom (6)
CAT	novel genus	5	r=10, f=0.5	0.986	0.831	0.82	superkingdom (6)
CAT	novel genus	6	r=10, f=0.5	0.998	0.818	0.817	superkingdom (6)
CAT	novel genus	7	r=10, f=0.5	0.996	0.816	0.813	superkingdom (6)
CAT	novel genus	8	r=10, f=0.5	0.992	0.84	0.834	superkingdom (6)
CAT	novel genus	9	r=10, f=0.5	0.992	0.84	0.833	superkingdom (6)
CAT	novel genus	10	r=10, f=0.5	0.993	0.826	0.82	superkingdom (6)
CAT	novel family	1	r=10, f=0.5	0	0.174	0	species (0)
CAT	novel family	2	r=10, f=0.5	0	0.172	0	species (0)
CAT	novel family	3	r=10, f=0.5	0	0.16	0	species (0)
CAT	novel family	4	r=10, f=0.5	0	0.171	0	species (0)
CAT	novel family	5	r=10, f=0.5	0	0.165	0	species (0)
CAT	novel family	6	r=10, f=0.5	0	0.167	0	species (0)
CAT	novel family	7	r=10, f=0.5	0	0.167	0	species (0)
CAT	novel family	8	r=10, f=0.5	0	0.164	0	species (0)
CAT	novel family	9	r=10, f=0.5	0	0.185	0	species (0)
CAT	novel family	10	r=10, f=0.5	0	0.153	0	species (0)
CAT	novel family	1	r=10, f=0.5	0	0.202	0	genus (1)
CAT	novel family	2	r=10, f=0.5	0	0.199	0	genus (1)
CAT	novel family	3	r=10, f=0.5	0	0.185	0	genus (1)
CAT	novel family	4	r=10, f=0.5	0	0.201	0	genus (1)
CAT	novel family	5	r=10, f=0.5	0	0.201	0	genus (1)
CAT	novel family	6	r=10, f=0.5	0	0.194	0	genus (1)
CAT	novel family	7	r=10, f=0.5	0	0.192	0	genus (1)
CAT	novel family	8	r=10, f=0.5	0	0.202	0	genus (1)
CAT	novel family	9	r=10, f=0.5	0	0.208	0	genus (1)
CAT	novel family	10	r=10, f=0.5	0	0.179	0	genus (1)
CAT	novel family	1	r=10, f=0.5	0	0.223	0	family (2)
CAT	novel family	2	r=10, f=0.5	0	0.229	0	family (2)
CAT	novel family	3	r=10, f=0.5	0	0.207	0	family (2)
CAT	novel family	4	r=10, f=0.5	0	0.225	0	family (2)
CAT	novel family	5	r=10, f=0.5	0	0.221	0	family (2)
CAT	novel family	6	r=10, f=0.5	0	0.217	0	family (2)
CAT	novel family	7	r=10, f=0.5	0	0.216	0	family (2)
CAT	novel family	8	r=10, f=0.5	0	0.228	0	family (2)
CAT	novel family	9	r=10, f=0.5	0	0.233	0	family (2)
CAT	novel family	10	r=10, f=0.5	0	0.206	0	family (2)
CAT	novel family	1	r=10, f=0.5	0.319	0.272	0.087	order (3)
CAT	novel family	2	r=10, f=0.5	0.332	0.282	0.094	order (3)
CAT	novel family	3	r=10, f=0.5	0.326	0.267	0.087	order (3)
CAT	novel family	4	r=10, f=0.5	0.309	0.276	0.085	order (3)
CAT	novel family	5	r=10, f=0.5	0.336	0.274	0.092	order (3)
CAT	novel family	6	r=10, f=0.5	0.364	0.274	0.1	order (3)
CAT	novel family	7	r=10, f=0.5	0.354	0.262	0.093	order (3)
CAT	novel family	8	r=10, f=0.5	0.316	0.281	0.089	order (3)
CAT	novel family	9	r=10, f=0.5	0.402	0.3	0.121	order (3)
CAT	novel family	10	r=10, f=0.5	0.357	0.264	0.094	order (3)
CAT	novel family	1	r=10, f=0.5	0.625	0.368	0.23	class (4)
CAT	novel family	2	r=10, f=0.5	0.638	0.368	0.235	class (4)
CAT	novel family	3	r=10, f=0.5	0.624	0.367	0.229	class (4)
CAT	novel family	4	r=10, f=0.5	0.63	0.374	0.236	class (4)
CAT	novel family	5	r=10, f=0.5	0.636	0.369	0.235	class (4)
CAT	novel family	6	r=10, f=0.5	0.645	0.376	0.243	class (4)
CAT	novel family	7	r=10, f=0.5	0.664	0.361	0.24	class (4)
CAT	novel family	8	r=10, f=0.5	0.668	0.376	0.251	class (4)
CAT	novel family	9	r=10, f=0.5	0.671	0.41	0.275	class (4)
CAT	novel family	10	r=10, f=0.5	0.654	0.368	0.24	class (4)
CAT	novel family	1	r=10, f=0.5	0.818	0.526	0.43	phylum (5)
CAT	novel family	2	r=10, f=0.5	0.835	0.511	0.427	phylum (5)
CAT	novel family	3	r=10, f=0.5	0.811	0.521	0.423	phylum (5)
CAT	novel family	4	r=10, f=0.5	0.832	0.529	0.44	phylum (5)
CAT	novel family	5	r=10, f=0.5	0.823	0.528	0.435	phylum (5)
CAT	novel family	6	r=10, f=0.5	0.829	0.524	0.435	phylum (5)
CAT	novel family	7	r=10, f=0.5	0.848	0.519	0.44	phylum (5)
CAT	novel family	8	r=10, f=0.5	0.843	0.544	0.459	phylum (5)
CAT	novel family	9	r=10, f=0.5	0.845	0.556	0.47	phylum (5)
CAT	novel family	10	r=10, f=0.5	0.835	0.521	0.435	phylum (5)
CAT	novel family	1	r=10, f=0.5	0.975	0.78	0.761	superkingdom (6)
CAT	novel family	2	r=10, f=0.5	0.978	0.761	0.744	superkingdom (6)
CAT	novel family	3	r=10, f=0.5	0.987	0.764	0.754	superkingdom (6)
CAT	novel family	4	r=10, f=0.5	0.985	0.784	0.772	superkingdom (6)
CAT	novel family	5	r=10, f=0.5	0.982	0.782	0.768	superkingdom (6)
CAT	novel family	6	r=10, f=0.5	0.995	0.764	0.761	superkingdom (6)
CAT	novel family	7	r=10, f=0.5	0.992	0.765	0.759	superkingdom (6)
CAT	novel family	8	r=10, f=0.5	0.985	0.792	0.78	superkingdom (6)
CAT	novel family	9	r=10, f=0.5	0.989	0.792	0.783	superkingdom (6)
CAT	novel family	10	r=10, f=0.5	0.988	0.78	0.771	superkingdom (6)

## Sheet: Table S3
Table S3. Performance measure results of CAT runs with default parameter settings (r = 10, f = 0.5) on the CAMI high-complexity gold standard assembly. Note that measures are the same as those calculated in the CAMI challenge, and thus precision here reflects something different from the precision we used in the clade exclusion experiments.
tool	reference database	average precision (100% of data)	average precision (100% of data) SEM	average precision (99% of data)	average precision (99% of data) SEM	average recall	average recall SEM	accuracy	misclassification	rank
CAT	RefSeq	0.5	0.288	1	0	0.998	0.002	0.996	0	superkingdom
CAT	RefSeq	0.362	0.085	0.999	0.001	0.852	0.08	0.977	0.001	phylum
CAT	RefSeq	0.427	0.071	0.996	0.002	0.844	0.047	0.932	0.001	class
CAT	RefSeq	0.354	0.046	0.994	0.002	0.711	0.05	0.84	0.002	order
CAT	RefSeq	0.375	0.034	0.992	0.002	0.518	0.041	0.614	0.003	family
CAT	RefSeq	0.156	0.018	0.712	0.049	0.205	0.026	0.31	0.032	genus
CAT	RefSeq	0.003	0.002	0.01	0.007	0.006	0.005	0.023	0.12	species
CAT	nr	0.5	0.289	1	0	0.999	0.001	0.998	0	superkingdom
CAT	nr	0.4	0.091	1	0	0.963	0.013	0.993	0	phylum
CAT	nr	0.488	0.077	0.999	0.001	0.923	0.018	0.952	0.001	class
CAT	nr	0.518	0.057	0.997	0.001	0.856	0.029	0.892	0.001	order
CAT	nr	0.518	0.039	0.988	0.006	0.691	0.036	0.747	0.005	family
CAT	nr	0.264	0.02	0.905	0.028	0.378	0.03	0.51	0.026	genus
CAT	nr	0.03	0.006	0.113	0.024	0.052	0.013	0.097	0.111	species

## Sheet: Table S4
Table S4. Run time and peak memory usage for CAT, MEGAN-LR, Kaiju, and recent versions of the CAMI tools on the CAMI high-complexity dataset. The NCBI RefSeq database was used as a reference, either on the DNA or protein level. CAT was run with default parameter settings, and with parameter settings that reduce run time of the DIAMOND alignment step substantially. The CAMI tools were run as sugge…
tool	query	database	steps	time (hh:mm:ss)	peak memory (kbytes)	notes	command	version
CAT (default parameters)	CAMI_high_GoldStandardAssembly.fasta	DIAMOND database based on protein RefSeq	Prodigal	07:02:15	133484	CAT with its default DIAMOND parameters.	prodigal -i CAMI_high_GoldStandardAssembly.fasta -a predicted_proteins.fasta -o predicted_proteins.gff -p meta -q -f gff	Prodigal v2.6.3
			DIAMOND blastp	02:26:14	11845168		diamond blastp -d DIAMOND_database.dmnd -q predicted_proteins.fasta --top 50 -o alignment.diamond -p 16 --quiet	DIAMOND v0.9.14
			CAT contigs	00:05:34	6233472		CAT contigs -c CAMI_high_GoldStandardAssembly.fasta -d CAT_database/ -t taxonomy/ -r 10 -f 0.5 -o CAT.out -p predicted_proteins.fasta -a alignment.diamond
			CAT add_names	00:00:03	555384		CAT add_names -i CAT.out.contig2classification.txt -o CAT.out.contig2classification.named.txt -t taxonomy/ --only_official
			whole pipeline	09:34:07	11845168
CAT (optimised DIAMOND parameters)	CAMI_high_GoldStandardAssembly.fasta	DIAMOND database based on protein RefSeq	Prodigal	07:02:15	133484	CAT with DIAMOND parameters that are optimised for speed. Note that the final CAT results are similar to the default settings, and the only trade-off is a higher memory footprint.	prodigal -i CAMI_high_GoldStandardAssembly.fasta -a predicted_proteins.fasta -o predicted_proteins.gff -p meta -q -f gff	Prodigal v2.6.3
			DIAMOND blastp	00:48:20	36841928		diamond blastp -d DIAMOND_database.dmnd -q predicted_proteins.fasta -o alignment.diamond -p 16 --quiet --block-size 3.0 --index-chunks 1 --top 11	DIAMOND v0.9.14
			CAT contigs	00:04:01	6180908		CAT contigs -c CAMI_high_GoldStandardAssembly.fasta -d CAT_database/ -t taxonomy/ -r 10 -f 0.5 -o CAT.out -p predicted_proteins.fasta -a alignment.diamond
			CAT add_names	00:00:03	555256		CAT add_names -i CAT.out.contig2classification.txt -o CAT.out.contig2classification.named.txt -t taxonomy/ --only_official
			whole pipeline	07:54:40	36841928
DIAMOND+MEGAN6	RH_S001__insert_270.fq.gz	DIAMOND database based on protein RefSeq	DIAMOND blastx	03:35:40	14627348	Only 1 out of 5 read files classified.	diamond blastx -d DIAMOND_database.dmnd -q RH_S001__insert_270.fq.gz -f 100 -o alignment.daa -p 16 --quiet	DIAMOND v0.9.14
			daa2rma	06:07:52	44693916		daa2rma --in alignment.daa --out DIAMOND+MEGAN6.rma --longReads false --minSupportPercent 0 --lcaAlgorithm naive --gi2taxa taxonomy/gi_taxid_prot.dmp --firstWordIsAccession false --verbose false	MEGAN v6.11.7
			rma2info	00:36:49	4326900		rma2info --in DIAMOND+MEGAN6.rma --read2class Taxonomy --names true --paths true --ranks true --majorRanksOnly true --ignoreUnassigned false --verbose false > DIAMOND+MEGAN6.info	MEGAN v6.11.7
			whole pipeline	10:20:21	44693916
Kaiju Greedy	CAMI_high_GoldStandardAssembly.fasta	Kaiju database based on protein RefSeq	Kaiju	00:02:40	10294728		kaiju -z 16 -v -t taxonomy/nodes.dmp -f Kaiju_database.fmi -i CAMI_high_GoldStandardAssembly.fasta -o Kaiju.Greedy.out -x -a greedy -e 5	Kaiju v1.6.2
			addTaxonNames	00:00:01	295168		addTaxonNames -v -r superkingdom,phylum,class,order,family,genus,species -t taxonomy/nodes.dmp -n taxonomy/names.dmp -i Kaiju.Greedy.out -o Kaiju.Greedy.names.out	Kaiju v1.6.2
			whole pipeline	00:02:42	10294728
Kaiju MEM	CAMI_high_GoldStandardAssembly.fasta	Kaiju database based on protein RefSeq	Kaiju	00:02:57	10314436		kaiju -z 16 -v -t taxonomy/nodes.dmp -f Kaiju_database.fmi -i CAMI_high_GoldStandardAssembly.fasta -o Kaiju.MEM.out -x	Kaiju v1.6.2
			addTaxonNames	00:00:01	295072		addTaxonNames -v -r superkingdom,phylum,class,order,family,genus,species -t taxonomy/nodes.dmp -n taxonomy/names.dmp -i Kaiju.MEM.out -o Kaiju.MEM.names.out	Kaiju v1.6.2
			whole pipeline	00:02:59	10314436
Kraken	CAMI_high_GoldStandardAssembly.fasta	Kraken database based on DNA RefSeq	Kraken	00:27:23	260852516		kraken --preload --db Kraken_database --threads 16 CAMI_high_GoldStandardAssembly.fasta > Kraken.sequences	Kraken v1.1.1
			kraken-translate	00:00:13	535892		kraken-translate --db Kraken_database Kraken.sequences > Kraken.labels	Kraken v1.1.1
			whole pipeline	00:27:36	260852516
LAST+MEGAN-LR	CAMI_high_GoldStandardAssembly.fasta	LAST database based on protein RefSeq	LAST	02:29:33	26487440		lastal -F15 -P 16 LAST_database CAMI_high_GoldStandardAssembly.fasta > alignment.maf	LAST v941
			maf2daa	07:20:13	36321060		maf2daa -p 16 -top 10 --in alignment.maf -r CAMI_high_GoldStandardAssembly.fasta -o alignment.daa	MEGAN v6.11.7
			daa2rma	00:56:34	29816812		daa2rma --in alignment.daa --out LAST+MEGAN-LR.rma --longReads true --topPercent 10 --minSupportPercent 0 --lcaAlgorithm longReads --lcaCoveragePercent 80 --gi2taxa taxonomy/gi_taxid_prot.dmp --firstWordIsAccession false --verbose false	MEGAN v6.11.7
			rma2info	00:01:03	4734728		rma2info --in LAST+MEGAN-LR.rma --read2class Taxonomy --names true --paths true --ranks true --majorRanksOnly true --ignoreUnassigned false --verbose false > LAST+MEGAN-LR.info	MEGAN v6.11.7
			whole pipeline	10:47:23	36321060
BLAST+taxator-tk	CAMI_high_GoldStandardAssembly.fasta	BLAST database based on DNA RefSeq	BLAST dc-megablast	179:40:07+	11468092	BLAST was terminated after 7 days of run time. At this point 4.207 of the 42.038 query contigs (10%) had a hit to the database.	blastn -task dc-megablast -db BLAST_database -outfmt 6 qseqid qstart qend qlen sseqid sstart send bitscore evalue nident length -query CAMI_high_GoldStandardAssembly.fasta -num_threads 16 | tr -d > alignment	BLAST v2.2.28+ (supplied with taxator-tk v1.3.3e)
			taxator	NA	NA
			binner	NA	NA
			binning2summary	NA	NA
			whole pipeline	179:40:07+	11468092

## Sheet: Table S5
Table S5. MAG classification by BAT, lastTaxa, and GTDB-Tk. Published classifications of the MAGs were manually adjusted to match our taxonomy files. BAT classifications are shown for r = 5, f = 0.1. With these parameter settings a MAG can have multiple classifications. The single BAT majority classification is given as well (i.e. the classifications of f = 0.5). Numbers in parentheses are the fr…
MAG	published classification	BAT classification(s)	BAT majority classification	lastTaxa classification	GTDB-Tk classification	notes
RUG001	d__Bacteria;p__Actinobacteria;c__Coriobacteriia;o__Coriobacteriales;f__Atopobiaceae;g__Olsenella	d__Bacteria (1.00);p__Actinobacteria (0.52);c__Coriobacteriia (0.51);o__Coriobacteriales (0.48);f__Atopobiaceae (0.41);g__Olsenella (0.35)	d__Bacteria (1.00);p__Actinobacteria (0.52);c__Coriobacteriia (0.51)	d__Bacteria (99.83%);p__Actinobacteria (86.19%);c__Coriobacteriia (84.45%);o__Coriobacteriales (80.44%);f__Atopobiaceae (76.78%);g__Olsenella (71.91%);s__Olsenella umbonata (16.31%)	d__Bacteria;p__Actinobacteriota;c__Coriobacteriia;o__Coriobacteriales;f__Atopobiaceae;g__UBA7741
RUG002	d__Bacteria;p__Actinobacteria	d__Bacteria (1.00);p__Actinobacteria (0.42);c__Coriobacteriia (0.41);o__Coriobacteriales (0.35);f__Atopobiaceae (0.26);g__Olsenella (0.21) | d__Bacteria (1.00);p__Firmicutes (0.20);c__Clostridia (0.11);o__Clostridiales (0.10)	d__Bacteria (1.00)	d__Bacteria (99.36%);p__Actinobacteria (64.46%);c__Coriobacteriia (62.71%);o__Coriobacteriales (56.04%);f__Atopobiaceae (50.83%);g__Olsenella (46.77%);s__Olsenella umbonata (9.10%)	d__Bacteria;p__Actinobacteriota;c__Coriobacteriia;o__Coriobacteriales;f__Atopobiaceae;g__UBA1367
RUG003	d__Bacteria;p__Bacteroidetes;c__Bacteroidia;o__Bacteroidales;f__Prevotellaceae	d__Bacteria (0.99);p__Bacteroidetes (0.88);c__Bacteroidia (0.86);o__Bacteroidales (0.86);f__Prevotellaceae (0.67);g__Prevotella (0.45)	d__Bacteria (0.99);p__Bacteroidetes (0.88);c__Bacteroidia (0.86);o__Bacteroidales (0.86);f__Prevotellaceae (0.67)	d__Bacteria (99.29%);p__Bacteroidetes (92.87%);c__Bacteroidia (91.67%);o__Bacteroidales (91.58%);f__Prevotellaceae (80.88%);g__Prevotella (77.51%);s__Prevotella ruminicola (7.16%)	d__Bacteria;p__Bacteroidota;c__Bacteroidia;o__Bacteroidales;f__Bacteroidaceae;g__Prevotella
RUG004	d__Bacteria;p__Actinobacteria;c__Coriobacteriia;o__Coriobacteriales;f__Atopobiaceae;g__Olsenella	d__Bacteria (1.00);p__Actinobacteria (0.49);c__Coriobacteriia (0.47);o__Coriobacteriales (0.42);f__Atopobiaceae (0.33);g__Olsenella (0.28)	d__Bacteria (1.00)	d__Bacteria (99.64%);p__Actinobacteria (77.28%);c__Coriobacteriia (74.97%);o__Coriobacteriales (68.97%);f__Atopobiaceae (62.97%);g__Olsenella (58.52%);s__Olsenella umbonata (13.72%)	d__Bacteria;p__Actinobacteriota;c__Coriobacteriia;o__Coriobacteriales;f__Atopobiaceae;g__UBA7741;s__GCA_002481765.1
RUG005	d__Bacteria;p__Firmicutes;c__Negativicutes;o__Veillonellales;f__Veillonellaceae;g__Dialister	d__Bacteria (1.00);p__Firmicutes (0.94);c__Negativicutes (0.87);o__Veillonellales (0.83);f__Veillonellaceae (0.83);g__Dialister (0.79);s__Dialister succinatiphilus (0.39)	d__Bacteria (1.00);p__Firmicutes (0.94);c__Negativicutes (0.87);o__Veillonellales (0.83);f__Veillonellaceae (0.83);g__Dialister (0.79)	d__Bacteria (99.89%);p__Firmicutes (97.55%);c__Negativicutes (88.58%);o__Veillonellales (83.96%);f__Veillonellaceae (83.96%);g__Dialister (79.12%);s__Dialister succinatiphilus (66.72%)	d__Bacteria;p__Firmicutes_C;c__Negativicutes;o__Veillonellales;f__Dialisteraceae;g__Dialister
RUG006	d__Bacteria;p__Firmicutes;c__Clostridia;o__Clostridiales	d__Bacteria (0.99);p__Firmicutes (0.86);c__Clostridia (0.52);o__Clostridiales (0.52);f__Lachnospiraceae (0.17)	d__Bacteria (0.99);p__Firmicutes (0.86);c__Clostridia (0.52);o__Clostridiales (0.52)	d__Bacteria (99.59%);p__Firmicutes (95.34%);c__Clostridia (84.39%);o__Clostridiales (84.20%);f__Clostridiaceae (13.86%);g__Sarcina (3.75%);s__Sarcina sp. DSM 11001 (3.75%)	d__Bacteria;p__Firmicutes_A;c__Clostridia;o__Lachnospirales;f__Lachnospiraceae;g__UBA1066
RUG007	d__Bacteria;p__Firmicutes;c__Clostridia;o__Clostridiales;f__Ruminococcaceae;g__Ruminococcus	d__Bacteria (1.00);p__Firmicutes (0.99);c__Clostridia (0.99);o__Clostridiales (0.99);f__Ruminococcaceae (0.98);g__Ruminococcus (0.98);s__Ruminococcus flavefaciens (0.94)	d__Bacteria (1.00);p__Firmicutes (0.99);c__Clostridia (0.99);o__Clostridiales (0.99);f__Ruminococcaceae (0.98);g__Ruminococcus (0.98);s__Ruminococcus flavefaciens (0.94)	d__Bacteria (100.00%);p__Firmicutes (99.52%);c__Clostridia (99.19%);o__Clostridiales (99.19%);f__Ruminococcaceae (97.38%);g__Ruminococcus (97.02%);s__Ruminococcus flavefaciens (94.14%)	d__Bacteria;p__Firmicutes_A;c__Clostridia;o__Oscillospirales;f__Ruminococcaceae;g__Ruminococcus;s__Ruminococcus flavefaciens_E
RUG008	d__Bacteria;p__Firmicutes;c__Clostridia;o__Clostridiales	d__Bacteria (1.00);p__Firmicutes (0.99);c__Clostridia (0.97);o__Clostridiales (0.97);f__Ruminococcaceae (0.93);g__Ruminococcus (0.91);s__Ruminococcus bromii (0.89)	d__Bacteria (1.00);p__Firmicutes (0.99);c__Clostridia (0.97);o__Clostridiales (0.97);f__Ruminococcaceae (0.93);g__Ruminococcus (0.91);s__Ruminococcus bromii (0.89)	d__Bacteria (99.95%);p__Firmicutes (99.26%);c__Clostridia (96.97%);o__Clostridiales (96.97%);f__Ruminococcaceae (91.38%);g__Ruminococcus (89.20%);s__Ruminococcus bromii (87.87%)	d__Bacteria;p__Firmicutes_A;c__Clostridia;o__Oscillospirales;f__DTU089;g__Ruminococcus_E;s__Ruminococcus_E bromii_A
RUG009	d__Bacteria;p__Firmicutes;c__Clostridia;o__Clostridiales	d__Bacteria (0.99);p__Firmicutes (0.93);c__Clostridia (0.79);o__Clostridiales (0.79);f__Eubacteriaceae (0.34);g__Eubacterium (0.34) | d__Bacteria (0.99);p__Firmicutes (0.93);c__Clostridia (0.79);o__Clostridiales (0.79);f__Lachnospiraceae (0.14)	d__Bacteria (0.99);p__Firmicutes (0.93);c__Clostridia (0.79);o__Clostridiales (0.79)	d__Bacteria (99.85%);p__Firmicutes (97.90%);c__Clostridia (93.95%);o__Clostridiales (93.85%);f__Eubacteriaceae (48.98%);g__Eubacterium (48.88%);s__Eubacterium sp. CAG:603 (35.17%)	d__Bacteria;p__Firmicutes_A;c__Clostridia;o__Lachnospirales;f__Lachnospiraceae;g__CAG-603;s__GCA_002351885.1
RUG010	d__Bacteria;p__Firmicutes;c__Clostridia;o__Clostridiales	d__Bacteria (1.00);p__Firmicutes (0.96);c__Clostridia (0.87);o__Clostridiales (0.86);f__NA;g__NA;s__Clostridiales bacterium NK3B98 (0.67)	d__Bacteria (1.00);p__Firmicutes (0.96);c__Clostridia (0.87);o__Clostridiales (0.86);f__NA;g__NA;s__Clostridiales bacterium NK3B98 (0.67)	d__Bacteria (99.94%);p__Firmicutes (98.45%);c__Clostridia (94.44%);o__Clostridiales (94.38%);f__NA;g__NA;s__Clostridiales bacterium NK3B98 (65.74%)	d__Bacteria;p__Firmicutes_A;c__Clostridia;o__Oscillospirales;f__Oscillospiraceae;g__NK3B98
RUG011	d__Archaea;p__Euryarchaeota;c__Methanobacteria;o__Methanobacteriales;f__Methanobacteriaceae;g__Methanobrevibacter	d__Archaea (0.96);p__Euryarchaeota (0.96);c__Methanobacteria (0.96);o__Methanobacteriales (0.96);f__Methanobacteriaceae (0.96);g__Methanobrevibacter (0.95)	d__Archaea (0.96);p__Euryarchaeota (0.96);c__Methanobacteria (0.96);o__Methanobacteriales (0.96);f__Methanobacteriaceae (0.96);g__Methanobrevibacter (0.95)	d__Archaea (94.61%);p__Euryarchaeota (94.61%);c__Methanobacteria (94.39%);o__Methanobacteriales (94.39%);f__Methanobacteriaceae (94.34%);g__Methanobrevibacter (93.03%)	d__Archaea;p__Euryarchaeota;c__Methanobacteria;o__Methanobacteriales;f__Methanobacteriaceae
RUG012	d__Archaea;p__Euryarchaeota;c__Methanobacteria;o__Methanobacteriales;f__Methanobacteriaceae;g__Methanobrevibacter	d__Archaea (0.96);p__Euryarchaeota (0.96);c__Methanobacteria (0.96);o__Methanobacteriales (0.96);f__Methanobacteriaceae (0.96);g__Methanobrevibacter (0.94)	d__Archaea (0.96);p__Euryarchaeota (0.96);c__Methanobacteria (0.96);o__Methanobacteriales (0.96);f__Methanobacteriaceae (0.96);g__Methanobrevibacter (0.94)	d__Archaea (94.35%);p__Euryarchaeota (94.29%);c__Methanobacteria (94.06%);o__Methanobacteriales (94.06%);f__Methanobacteriaceae (94.00%);g__Methanobrevibacter (92.84%)	d__Archaea;p__Euryarchaeota;c__Methanobacteria;o__Methanobacteriales;f__Methanobacteriaceae;g__Methanobrevibacter_B
RUG013	d__Bacteria;p__Actinobacteria	d__Bacteria (1.00);p__Actinobacteria (0.98);c__Coriobacteriia (0.97);o__Eggerthellales (0.94);f__Eggerthellaceae (0.94);g__NA;s__Eggerthellaceae bacterium AT8 (0.91)	d__Bacteria (1.00);p__Actinobacteria (0.98);c__Coriobacteriia (0.97);o__Eggerthellales (0.94);f__Eggerthellaceae (0.94);g__NA;s__Eggerthellaceae bacterium AT8 (0.91)	d__Bacteria (100.00%);p__Actinobacteria (97.83%);c__Coriobacteriia (97.42%);o__Eggerthellales (93.42%);f__Eggerthellaceae (93.42%);g__NA;s__Eggerthellaceae bacterium AT8 (87.26%)	d__Bacteria;p__Actinobacteriota;c__Coriobacteriia;o__Coriobacteriales;f__Eggerthellaceae;g__Cryptobacterium;s__GCF_001486445.1
RUG014	d__Bacteria;p__Actinobacteria;c__Coriobacteriia;o__Coriobacteriales;f__Atopobiaceae;g__Olsenella	d__Bacteria (1.00);p__Actinobacteria (0.46);c__Coriobacteriia (0.44);o__Coriobacteriales (0.41);f__Atopobiaceae (0.31);g__Olsenella (0.26)	d__Bacteria (1.00)	d__Bacteria (99.85%);p__Actinobacteria (82.27%);c__Coriobacteriia (80.49%);o__Coriobacteriales (77.90%);f__Atopobiaceae (70.90%);g__Olsenella (65.39%);s__Olsenella umbonata (16.68%)	d__Bacteria;p__Actinobacteriota;c__Coriobacteriia;o__Coriobacteriales;f__Atopobiaceae;g__UBA7748
RUG015	d__Bacteria;p__Firmicutes;c__Clostridia;o__Clostridiales	d__Bacteria (1.00);p__Firmicutes (0.99);c__Clostridia (0.97);o__Clostridiales (0.97);f__Eubacteriaceae (0.89);g__Eubacterium (0.89)	d__Bacteria (1.00);p__Firmicutes (0.99);c__Clostridia (0.97);o__Clostridiales (0.97);f__Eubacteriaceae (0.89);g__Eubacterium (0.89)	d__Bacteria (99.65%);p__Firmicutes (98.86%);c__Clostridia (97.50%);o__Clostridiales (97.50%);f__Eubacteriaceae (85.02%);g__Eubacterium (84.94%);s__Eubacterium sp. CAG:603 (61.70%)	d__Bacteria;p__Firmicutes_A;c__Clostridia;o__Lachnospirales;f__Lachnospiraceae;g__CAG-603
RUG016	d__Bacteria;p__Firmicutes;c__Bacilli;o__Lactobacillales;f__Lactobacillaceae;g__Sharpea	d__Bacteria (1.00);p__Firmicutes (1.00);c__Bacilli (0.96);o__Lactobacillales (0.96);f__Lactobacillaceae (0.96);g__Sharpea (0.96);s__Sharpea azabuensis (0.96)	d__Bacteria (1.00);p__Firmicutes (1.00);c__Bacilli (0.96);o__Lactobacillales (0.96);f__Lactobacillaceae (0.96);g__Sharpea (0.96);s__Sharpea azabuensis (0.96)	d__Bacteria (99.85%);p__Firmicutes (99.71%);c__Bacilli (95.90%);o__Lactobacillales (95.90%);f__Lactobacillaceae (95.66%);g__Sharpea (95.51%);s__Sharpea azabuensis (95.51%)	d__Bacteria;p__Firmicutes;c__Bacilli;o__Erysipelotrichales;f__Erysipelatoclostridiaceae;g__Sharpea;s__Sharpea azabuensis
RUG017	d__Bacteria;p__Firmicutes;c__Bacilli;o__Lactobacillales;f__Lactobacillaceae;g__Sharpea	d__Bacteria (1.00);p__Firmicutes (0.99);c__Bacilli (0.93);o__Lactobacillales (0.93);f__Lactobacillaceae (0.93);g__Sharpea (0.93);s__Sharpea azabuensis (0.93)	d__Bacteria (1.00);p__Firmicutes (0.99);c__Bacilli (0.93);o__Lactobacillales (0.93);f__Lactobacillaceae (0.93);g__Sharpea (0.93);s__Sharpea azabuensis (0.93)	d__Bacteria (99.95%);p__Firmicutes (99.04%);c__Bacilli (93.51%);o__Lactobacillales (93.38%);f__Lactobacillaceae (93.19%);g__Sharpea (93.10%);s__Sharpea azabuensis (93.10%)	d__Bacteria;p__Firmicutes;c__Bacilli;o__Erysipelotrichales;f__Erysipelatoclostridiaceae;g__Sharpea;s__Sharpea azabuensis
RUG018	d__Archaea;p__Euryarchaeota;c__Methanobacteria;o__Methanobacteriales;f__Methanobacteriaceae;g__Methanobrevibacter	d__Archaea (0.98);p__Euryarchaeota (0.98);c__Methanobacteria (0.98);o__Methanobacteriales (0.98);f__Methanobacteriaceae (0.98);g__Methanobrevibacter (0.97);s__Methanobrevibacter sp. YE315 (0.13)	d__Archaea (0.98);p__Euryarchaeota (0.98);c__Methanobacteria (0.98);o__Methanobacteriales (0.98);f__Methanobacteriaceae (0.98);g__Methanobrevibacter (0.97)	d__Archaea (97.22%);p__Euryarchaeota (97.17%);c__Methanobacteria (96.87%);o__Methanobacteriales (96.87%);f__Methanobacteriaceae (96.87%);g__Methanobrevibacter (95.96%);s__Methanobrevibacter sp. YE315 (49.34%)	d__Archaea;p__Euryarchaeota;c__Methanobacteria;o__Methanobacteriales;f__Methanobacteriaceae;g__Methanobrevibacter_A
RUG019	d__Bacteria;p__Firmicutes;c__Negativicutes;o__Selenomonadales	d__Bacteria (1.00);p__Firmicutes (0.99);c__Negativicutes (0.95);o__Acidaminococcales (0.93);f__Acidaminococcaceae (0.93);g__Succiniclasticum (0.93);s__Succiniclasticum ruminis (0.93)	d__Bacteria (1.00);p__Firmicutes (0.99);c__Negativicutes (0.95);o__Acidaminococcales (0.93);f__Acidaminococcaceae (0.93);g__Succiniclasticum (0.93);s__Succiniclasticum ruminis (0.93)	d__Bacteria (99.95%);p__Firmicutes (98.86%);c__Negativicutes (92.06%);o__Acidaminococcales (88.18%);f__Acidaminococcaceae (88.18%);g__Succiniclasticum (87.14%);s__Succiniclasticum ruminis (87.14%)	d__Bacteria;p__Firmicutes_C;c__Negativicutes;o__Acidaminococcales;f__Acidaminococcaceae;g__Succiniclasticum;s__Succiniclasticum ruminis
RUG020	d__Archaea;p__Euryarchaeota;c__Methanobacteria;o__Methanobacteriales;f__Methanobacteriaceae;g__Methanobrevibacter	d__Archaea (0.97);p__Euryarchaeota (0.97);c__Methanobacteria (0.96);o__Methanobacteriales (0.96);f__Methanobacteriaceae (0.96);g__Methanobrevibacter (0.93)	d__Archaea (0.97);p__Euryarchaeota (0.97);c__Methanobacteria (0.96);o__Methanobacteriales (0.96);f__Methanobacteriaceae (0.96);g__Methanobrevibacter (0.93)	d__Archaea (94.86%);p__Euryarchaeota (94.80%);c__Methanobacteria (94.23%);o__Methanobacteriales (94.23%);f__Methanobacteriaceae (94.23%);g__Methanobrevibacter (92.18%);s__Methanobrevibacter ruminantium (39.92%)	d__Archaea;p__Euryarchaeota;c__Methanobacteria;o__Methanobacteriales;f__Methanobacteriaceae;g__Methanobrevibacter;s__GCA_002505605.1
RUG021	d__Bacteria;p__Firmicutes;c__Erysipelotrichia;o__Erysipelotrichales;f__Erysipelotrichaceae	d__Bacteria (0.99);p__Firmicutes (0.75);c__Erysipelotrichia (0.32);o__Erysipelotrichales (0.32);f__Erysipelotrichaceae (0.32);g__Coprobacillus (0.31);s__Coprobacillus sp. CAG:826 (0.30)	d__Bacteria (0.99);p__Firmicutes (0.75)	d__Bacteria (98.63%);p__Firmicutes (85.57%);c__Erysipelotrichia (38.06%);o__Erysipelotrichales (38.06%);f__Erysipelotrichaceae (38.06%);g__Coprobacillus (35.20%);s__Coprobacillus sp. CAG:826 (33.83%)	d__Bacteria;p__Firmicutes;c__Bacilli;o__RFN20;f__CAG-826;g__UBA3207
RUG022	d__Bacteria;p__Bacteroidetes;c__Bacteroidia;o__Bacteroidales;f__Prevotellaceae	d__Bacteria (1.00);p__Bacteroidetes (0.98);c__Bacteroidia (0.98);o__Bacteroidales (0.98);f__Prevotellaceae (0.95);g__Prevotella (0.78);s__Prevotella sp. tf2-5 (0.52)	d__Bacteria (1.00);p__Bacteroidetes (0.98);c__Bacteroidia (0.98);o__Bacteroidales (0.98);f__Prevotellaceae (0.95);g__Prevotella (0.78);s__Prevotella sp. tf2-5 (0.52)	d__Bacteria (99.91%);p__Bacteroidetes (98.61%);c__Bacteroidia (98.43%);o__Bacteroidales (98.43%);f__Prevotellaceae (96.17%);g__Prevotella (93.64%);s__Prevotella sp. tf2-5 (71.29%)	d__Bacteria;p__Bacteroidota;c__Bacteroidia;o__Bacteroidales;f__Bacteroidaceae;g__Prevotella
RUG023	d__Bacteria;p__Spirochaetes;c__Spirochaetia;o__Spirochaetales;f__Spirochaetaceae	d__Bacteria (0.99);p__Spirochaetes (0.58);c__Spirochaetia (0.53);o__Spirochaetales (0.53);f__Spirochaetaceae (0.53);g__Sphaerochaeta (0.44);s__Sphaerochaeta pleomorpha (0.12) | d__Bacteria (0.99);p__Firmicutes (0.23);c__Clostridia (0.14);o__Clostridiales (0.14)	d__Bacteria (0.99);p__Spirochaetes (0.58);c__Spirochaetia (0.53);o__Spirochaetales (0.53);f__Spirochaetaceae (0.53)	d__Bacteria (99.50%);p__Spirochaetes (57.98%);c__Spirochaetia (56.39%);o__Spirochaetales (56.35%);f__Spirochaetaceae (56.26%);g__Sphaerochaeta (46.01%);s__Sphaerochaeta pleomorpha (31.05%)	d__Bacteria;p__Spirochaetota;c__Spirochaetia;o__Sphaerochaetales;f__Sphaerochaetaceae;g__UBA4273;s__GCA_002396025.1
RUG024	d__Bacteria;p__Firmicutes;c__Negativicutes;o__Selenomonadales	d__Bacteria (1.00);p__Firmicutes (0.95);c__Negativicutes (0.85);o__Selenomonadales (0.80);f__Selenomonadaceae (0.79);g__Schwartzia (0.36);s__Schwartzia succinivorans (0.36)	d__Bacteria (1.00);p__Firmicutes (0.95);c__Negativicutes (0.85);o__Selenomonadales (0.80);f__Selenomonadaceae (0.79)	d__Bacteria (99.84%);p__Firmicutes (97.59%);c__Negativicutes (86.60%);o__Selenomonadales (81.85%);f__Selenomonadaceae (81.19%);g__Schwartzia (52.87%);s__Schwartzia succinivorans (52.87%)	d__Bacteria;p__Firmicutes_C;c__Negativicutes;o__Selenomonadales;f__Selenomonadaceae;g__Schwartzia
RUG025	d__Bacteria;p__Actinobacteria	d__Bacteria (1.00);p__Actinobacteria (0.67);c__Coriobacteriia (0.66);o__Coriobacteriales (0.59);f__Atopobiaceae (0.17);g__Olsenella (0.13)	d__Bacteria (1.00);p__Actinobacteria (0.67);c__Coriobacteriia (0.66);o__Coriobacteriales (0.59)	d__Bacteria (99.63%);p__Actinobacteria (81.75%);c__Coriobacteriia (79.84%);o__Coriobacteriales (73.53%);f__Atopobiaceae (57.03%);g__Atopobium (24.08%);s__Atopobium sp. oral taxon 810 (23.13%)	d__Bacteria;p__Actinobacteriota;c__Coriobacteriia;o__Coriobacteriales;f__Atopobiaceae;g__Olegusella;s__GCA_002472065.1
RUG026	d__Bacteria;p__Firmicutes;c__Clostridia;o__Clostridiales	d__Bacteria (1.00);p__Firmicutes (0.98);c__Clostridia (0.96);o__Clostridiales (0.96);f__Eubacteriaceae (0.86);g__Eubacterium (0.86);s__Eubacterium sp. CAG:581 (0.86)	d__Bacteria (1.00);p__Firmicutes (0.98);c__Clostridia (0.96);o__Clostridiales (0.96);f__Eubacteriaceae (0.86);g__Eubacterium (0.86);s__Eubacterium sp. CAG:581 (0.86)	d__Bacteria (99.61%);p__Firmicutes (98.65%);c__Clostridia (96.80%);o__Clostridiales (96.80%);f__Eubacteriaceae (83.29%);g__Eubacterium (83.29%);s__Eubacterium sp. CAG:581 (81.44%)	d__Bacteria;p__Firmicutes_A;c__Clostridia;o__Oscillospirales;f__DTU089;g__Ruminococcus_E;s__GCA_000437975.1
RUG027	d__Bacteria;p__Firmicutes;c__Clostridia;o__Clostridiales	d__Bacteria (1.00);p__Firmicutes (0.94);c__Clostridia (0.85);o__Clostridiales (0.85);f__NA;g__NA;s__Clostridiales bacterium NK3B98 (0.65)	d__Bacteria (1.00);p__Firmicutes (0.94);c__Clostridia (0.85);o__Clostridiales (0.85);f__NA;g__NA;s__Clostridiales bacterium NK3B98 (0.65)	d__Bacteria (99.94%);p__Firmicutes (97.74%);c__Clostridia (93.77%);o__Clostridiales (93.70%);f__NA;g__NA;s__Clostridiales bacterium NK3B98 (62.65%)	d__Bacteria;p__Firmicutes_A;c__Clostridia;o__Oscillospirales;f__Oscillospiraceae;g__NK3B98
RUG028	d__Bacteria;p__Firmicutes;c__Clostridia;o__Clostridiales	d__Bacteria (0.99);p__Firmicutes (0.86);c__Clostridia (0.63);o__Clostridiales (0.63);f__Lachnospiraceae (0.36);g__Coprococcus (0.28);s__Coprococcus catus (0.28)	d__Bacteria (0.99);p__Firmicutes (0.86);c__Clostridia (0.63);o__Clostridiales (0.63)	d__Bacteria (99.43%);p__Firmicutes (96.09%);c__Clostridia (87.53%);o__Clostridiales (87.53%);f__Lachnospiraceae (60.32%);g__Coprococcus (33.16%);s__Coprococcus catus (32.43%)	d__Bacteria;p__Firmicutes_A;c__Clostridia;o__Lachnospirales;f__Lachnospiraceae;g__UBA2912;s__GCA_002349455.1
RUG029	d__Bacteria;p__Firmicutes;c__Clostridia;o__Clostridiales	d__Bacteria (1.00);p__Firmicutes (0.94);c__Clostridia (0.88);o__Clostridiales (0.88);f__Ruminococcaceae (0.51)	d__Bacteria (1.00);p__Firmicutes (0.94);c__Clostridia (0.88);o__Clostridiales (0.88);f__Ruminococcaceae (0.51)	d__Bacteria (99.79%);p__Firmicutes (97.26%);c__Clostridia (95.11%);o__Clostridiales (95.00%);f__Ruminococcaceae (66.81%);g__NA;s__Ruminococcaceae bacterium KH2T8 (25.88%)	d__Bacteria;p__Firmicutes_A;c__Clostridia;o__Saccharofermentanales;f__Saccharofermentanaceae;g__Saccharofermentans
RUG030	d__Bacteria;p__Bacteroidetes;c__Bacteroidia;o__Bacteroidales;f__Prevotellaceae	d__Bacteria (0.99);p__Bacteroidetes (0.92);c__Bacteroidia (0.91);o__Bacteroidales (0.91);f__Prevotellaceae (0.72);g__Prevotella (0.45)	d__Bacteria (0.99);p__Bacteroidetes (0.92);c__Bacteroidia (0.91);o__Bacteroidales (0.91);f__Prevotellaceae (0.72)	d__Bacteria (99.66%);p__Bacteroidetes (96.26%);c__Bacteroidia (95.38%);o__Bacteroidales (95.34%);f__Prevotellaceae (86.75%);g__Prevotella (82.78%)	d__Bacteria;p__Bacteroidota;c__Bacteroidia;o__Bacteroidales;f__Bacteroidaceae;g__Prevotella
RUG031	d__Archaea;p__Euryarchaeota;c__Methanobacteria;o__Methanobacteriales;f__Methanobacteriaceae;g__Methanobrevibacter	d__Archaea (0.98);p__Euryarchaeota (0.98);c__Methanobacteria (0.98);o__Methanobacteriales (0.98);f__Methanobacteriaceae (0.98);g__Methanobrevibacter (0.98);s__Methanobrevibacter sp. YE315 (0.11)	d__Archaea (0.98);p__Euryarchaeota (0.98);c__Methanobacteria (0.98);o__Methanobacteriales (0.98);f__Methanobacteriaceae (0.98);g__Methanobrevibacter (0.98)	d__Archaea (97.28%);p__Euryarchaeota (97.28%);c__Methanobacteria (97.18%);o__Methanobacteriales (97.18%);f__Methanobacteriaceae (97.18%);g__Methanobrevibacter (96.46%);s__Methanobrevibacter sp. YE315 (52.08%)	d__Archaea;p__Euryarchaeota;c__Methanobacteria;o__Methanobacteriales;f__Methanobacteriaceae;g__Methanobrevibacter_A;s__GCA_002509015.1
RUG032	d__Bacteria;p__Actinobacteria;c__Coriobacteriia;o__Coriobacteriales;f__Atopobiaceae;g__Olsenella	d__Bacteria (1.00);p__Actinobacteria (0.42);c__Coriobacteriia (0.40);o__Coriobacteriales (0.37);f__Atopobiaceae (0.31);g__Olsenella (0.27)	d__Bacteria (1.00)	d__Bacteria (99.86%);p__Actinobacteria (79.06%);c__Coriobacteriia (76.69%);o__Coriobacteriales (73.46%);f__Atopobiaceae (68.71%);g__Olsenella (64.34%);s__Olsenella sp. KH3B4 (8.07%)	d__Bacteria;p__Actinobacteriota;c__Coriobacteriia;o__Coriobacteriales;f__Atopobiaceae;g__Olsenella_B
RUG033	d__Bacteria;p__Actinobacteria	d__Bacteria (0.99);p__Actinobacteria (0.41);c__Coriobacteriia (0.38);o__Eggerthellales (0.17);f__Eggerthellaceae (0.17) | d__Bacteria (0.99);p__Firmicutes (0.17);c__Clostridia (0.12);o__Clostridiales (0.12)	d__Bacteria (0.99)	d__Bacteria (99.16%);p__Actinobacteria (68.75%);c__Coriobacteriia (65.74%);o__Eggerthellales (40.72%);f__Eggerthellaceae (40.72%);g__NA;s__Eggerthellaceae bacterium AT8 (4.57%)	d__Bacteria;p__Actinobacteriota;c__Coriobacteriia;o__Coriobacteriales
RUG034	d__Bacteria;p__Bacteroidetes;c__Bacteroidia;o__Bacteroidales	d__Bacteria (0.98);p__Bacteroidetes (0.46);c__Bacteroidia (0.16);o__Bacteroidales (0.15)	d__Bacteria (0.98)	d__Bacteria (99.57%);p__NA;c__NA;o__NA;f__NA;g__NA;s__bacterium P3 (12.46%)	d__Bacteria;p__Bacteroidota;c__Bacteroidia;o__Bacteroidales;f__P3;g__Phil12
RUG035	d__Bacteria;p__Firmicutes;c__Clostridia;o__Clostridiales;f__Lachnospiraceae	d__Bacteria (0.98);p__Firmicutes (0.97);c__Clostridia (0.96);o__Clostridiales (0.96);f__Lachnospiraceae (0.92);g__Lachnobacterium (0.86);s__Lachnobacterium bovis (0.86)	d__Bacteria (0.98);p__Firmicutes (0.97);c__Clostridia (0.96);o__Clostridiales (0.96);f__Lachnospiraceae (0.92);g__Lachnobacterium (0.86);s__Lachnobacterium bovis (0.86)	d__Bacteria (97.79%);p__Firmicutes (95.19%);c__Clostridia (93.42%);o__Clostridiales (93.38%);f__Lachnospiraceae (86.53%);g__Lachnobacterium (82.38%);s__Lachnobacterium bovis (82.38%)	d__Bacteria;p__Firmicutes_A;c__Clostridia;o__Lachnospirales;f__Lachnospiraceae;g__Lachnobacterium;s__Lachnobacterium bovis
RUG036	d__Bacteria;p__Bacteroidetes;c__Bacteroidia;o__Bacteroidales;f__Prevotellaceae	d__Bacteria (1.00);p__Bacteroidetes (0.92);c__Bacteroidia (0.90);o__Bacteroidales (0.90);f__Prevotellaceae (0.72);g__Prevotella (0.47)	d__Bacteria (1.00);p__Bacteroidetes (0.92);c__Bacteroidia (0.90);o__Bacteroidales (0.90);f__Prevotellaceae (0.72)	d__Bacteria (99.78%);p__Bacteroidetes (95.75%);c__Bacteroidia (95.09%);o__Bacteroidales (94.87%);f__Prevotellaceae (87.24%);g__Prevotella (84.16%)	d__Bacteria;p__Bacteroidota;c__Bacteroidia;o__Bacteroidales;f__Bacteroidaceae;g__Prevotella;s__GCA_002392725.1
RUG037	d__Bacteria;p__Bacteroidetes;c__Bacteroidia;o__Bacteroidales;f__Prevotellaceae	d__Bacteria (1.00);p__Bacteroidetes (0.97);c__Bacteroidia (0.97);o__Bacteroidales (0.97);f__Prevotellaceae (0.94);g__Prevotella (0.78);s__Prevotella sp. tf2-5 (0.53)	d__Bacteria (1.00);p__Bacteroidetes (0.97);c__Bacteroidia (0.97);o__Bacteroidales (0.97);f__Prevotellaceae (0.94);g__Prevotella (0.78);s__Prevotella sp. tf2-5 (0.53)	d__Bacteria (99.91%);p__Bacteroidetes (98.07%);c__Bacteroidia (97.89%);o__Bacteroidales (97.89%);f__Prevotellaceae (95.19%);g__Prevotella (92.78%);s__Prevotella sp. tf2-5 (71.08%)	d__Bacteria;p__Bacteroidota;c__Bacteroidia;o__Bacteroidales;f__Bacteroidaceae;g__Prevotella
RUG038	d__Bacteria;p__Firmicutes;c__Clostridia;o__Clostridiales	d__Bacteria (1.00);p__Firmicutes (1.00);c__Clostridia (1.00);o__Clostridiales (1.00);f__Eubacteriaceae (0.99);g__Eubacterium (0.99);s__Eubacterium pyruvativorans (0.98)	d__Bacteria (1.00);p__Firmicutes (1.00);c__Clostridia (1.00);o__Clostridiales (1.00);f__Eubacteriaceae (0.99);g__Eubacterium (0.99);s__Eubacterium pyruvativorans (0.98)	d__Bacteria (99.88%);p__Firmicutes (99.75%);c__Clostridia (99.63%);o__Clostridiales (99.63%);f__Eubacteriaceae (98.20%);g__Eubacterium (98.20%);s__Eubacterium pyruvativorans (97.88%)	d__Bacteria;p__Firmicutes_A;c__Clostridia;o__Peptostreptococcales;f__Anaerovoracaceae;g__Eubacterium_A;s__Eubacterium_A pyruvativorans
RUG039	d__Bacteria;p__Actinobacteria	d__Bacteria (1.00);p__Actinobacteria (0.66);c__Actinobacteria (0.63);o__Bifidobacteriales (0.60);f__Bifidobacteriaceae (0.53);g__Bifidobacterium (0.13)	d__Bacteria (1.00);p__Actinobacteria (0.66);c__Actinobacteria (0.63);o__Bifidobacteriales (0.60);f__Bifidobacteriaceae (0.53)	d__Bacteria (99.71%);p__Actinobacteria (84.87%);c__Actinobacteria (83.41%);o__Bifidobacteriales (82.15%);f__Bifidobacteriaceae (82.15%);g__Pseudoscardovia (15.32%);s__Pseudoscardovia suis (9.12%)	d__Bacteria;p__Actinobacteriota;c__Actinobacteria;o__Actinomycetales;f__Bifidobacteriaceae
RUG040	d__Bacteria;p__Actinobacteria	d__Bacteria (1.00);p__Actinobacteria (0.64);c__Actinobacteria (0.62);o__Bifidobacteriales (0.58);f__Bifidobacteriaceae (0.51);g__Bifidobacterium (0.12)	d__Bacteria (1.00);p__Actinobacteria (0.64);c__Actinobacteria (0.62);o__Bifidobacteriales (0.58);f__Bifidobacteriaceae (0.51)	d__Bacteria (99.72%);p__Actinobacteria (82.52%);c__Actinobacteria (81.42%);o__Bifidobacteriales (80.31%);f__Bifidobacteriaceae (80.31%);g__Pseudoscardovia (14.54%);s__Pseudoscardovia suis (8.74%)	d__Bacteria;p__Actinobacteriota;c__Actinobacteria;o__Actinomycetales;f__Bifidobacteriaceae
RUG041	d__Bacteria;p__Firmicutes;c__Clostridia;o__Clostridiales	d__Bacteria (0.99);p__Firmicutes (0.85);c__Clostridia (0.73);o__Clostridiales (0.72);f__Ruminococcaceae (0.23);g__NA;s__Ruminococcaceae bacterium P7 (0.10)	d__Bacteria (0.99);p__Firmicutes (0.85);c__Clostridia (0.73);o__Clostridiales (0.72)	d__Bacteria (99.41%);p__Firmicutes (95.16%);c__Clostridia (89.47%);o__Clostridiales (89.31%);f__Ruminococcaceae (49.89%);g__NA;s__Ruminococcaceae bacterium P7 (14.84%)	d__Bacteria;p__Firmicutes_A;c__Clostridia;o__Oscillospirales;f__DTU089;g__Ruminococcus_E
RUG042	d__Bacteria;p__Firmicutes;c__Erysipelotrichia;o__Erysipelotrichales;f__Erysipelotrichaceae	d__Bacteria (0.98);p__Firmicutes (0.75);c__Erysipelotrichia (0.26);o__Erysipelotrichales (0.26);f__Erysipelotrichaceae (0.26);g__Coprobacillus (0.25);s__Coprobacillus sp. CAG:826 (0.25) | d__Bacteria (0.98);p__Firmicutes (0.75);c__Clostridia (0.13);o__Clostridiales (0.12)	d__Bacteria (0.98);p__Firmicutes (0.75)	d__Bacteria (98.23%);p__Firmicutes (82.38%);c__Erysipelotrichia (31.07%);o__Erysipelotrichales (31.07%);f__Erysipelotrichaceae (31.07%);g__Coprobacillus (27.84%);s__Coprobacillus sp. CAG:826 (25.86%)	d__Bacteria;p__Firmicutes;c__Bacilli;o__RFN20;f__CAG-826;g__UBA2450
RUG043	d__Bacteria;p__Firmicutes;c__Negativicutes;o__Veillonellales;f__Veillonellaceae	d__Bacteria (1.00);p__Firmicutes (0.96);c__Negativicutes (0.88);o__Selenomonadales (0.83);f__Selenomonadaceae (0.83);g__Selenomonas (0.51);s__Selenomonas bovis (0.36)	d__Bacteria (1.00);p__Firmicutes (0.96);c__Negativicutes (0.88);o__Selenomonadales (0.83);f__Selenomonadaceae (0.83);g__Selenomonas (0.51)	d__Bacteria (99.85%);p__Firmicutes (97.26%);c__Negativicutes (86.94%);o__Selenomonadales (82.74%);f__Selenomonadaceae (82.29%);g__Selenomonas (71.11%);s__Selenomonas bovis (50.81%)	d__Bacteria;p__Firmicutes_C;c__Negativicutes;o__Selenomonadales;f__Selenomonadaceae;g__Selenomonas_C
RUG044	d__Bacteria;p__Firmicutes;c__Clostridia;o__Clostridiales	d__Bacteria (1.00);p__Firmicutes (0.87);c__Clostridia (0.67);o__Clostridiales (0.66);f__Lachnospiraceae (0.38);g__Coprococcus (0.30);s__Coprococcus catus (0.30)	d__Bacteria (1.00);p__Firmicutes (0.87);c__Clostridia (0.67);o__Clostridiales (0.66)	d__Bacteria (99.79%);p__Firmicutes (96.33%);c__Clostridia (88.37%);o__Clostridiales (88.00%);f__Lachnospiraceae (59.15%);g__Coprococcus (33.71%);s__Coprococcus catus (33.04%)	d__Bacteria;p__Firmicutes_A;c__Clostridia;o__Lachnospirales;f__Lachnospiraceae;g__UBA2912
RUG045	d__Bacteria;p__Firmicutes;c__Negativicutes;o__Acidaminococcales;f__Acidaminococcaceae;g__Acidaminococcus;s__Acidaminococcus fermentans	d__Bacteria (1.00);p__Firmicutes (1.00);c__Negativicutes (0.99);o__Acidaminococcales (0.99);f__Acidaminococcaceae (0.99);g__Acidaminococcus (0.99);s__Acidaminococcus fermentans (0.47)	d__Bacteria (1.00);p__Firmicutes (1.00);c__Negativicutes (0.99);o__Acidaminococcales (0.99);f__Acidaminococcaceae (0.99);g__Acidaminococcus (0.99)	d__Bacteria (100.00%);p__Firmicutes (99.61%);c__Negativicutes (99.28%);o__Acidaminococcales (98.78%);f__Acidaminococcaceae (98.78%);g__Acidaminococcus (98.73%);s__Acidaminococcus fermentans (92.04%)	d__Bacteria;p__Firmicutes_C;c__Negativicutes;o__Acidaminococcales;f__Acidaminococcaceae;g__Acidaminococcus;s__Acidaminococcus fermentans
RUG046	d__Bacteria;p__Bacteroidetes;c__Bacteroidia;o__Bacteroidales;f__Prevotellaceae;g__Prevotella	d__Bacteria (0.99);p__Bacteroidetes (0.90);c__Bacteroidia (0.87);o__Bacteroidales (0.87);f__Prevotellaceae (0.65);g__Prevotella (0.35)	d__Bacteria (0.99);p__Bacteroidetes (0.90);c__Bacteroidia (0.87);o__Bacteroidales (0.87);f__Prevotellaceae (0.65)	d__Bacteria (99.89%);p__Bacteroidetes (97.10%);c__Bacteroidia (96.24%);o__Bacteroidales (96.13%);f__Prevotellaceae (88.61%);g__Prevotella (84.59%)	d__Bacteria;p__Bacteroidota;c__Bacteroidia;o__Bacteroidales;f__Bacteroidaceae;g__Prevotella
RUG047	d__Bacteria;p__Bacteroidetes;c__Bacteroidia;o__Bacteroidales;f__Prevotellaceae;g__Prevotella	d__Bacteria (0.99);p__Bacteroidetes (0.91);c__Bacteroidia (0.90);o__Bacteroidales (0.90);f__Prevotellaceae (0.78);g__Prevotella (0.48)	d__Bacteria (0.99);p__Bacteroidetes (0.91);c__Bacteroidia (0.90);o__Bacteroidales (0.90);f__Prevotellaceae (0.78)	d__Bacteria (99.62%);p__Bacteroidetes (95.77%);c__Bacteroidia (95.31%);o__Bacteroidales (95.31%);f__Prevotellaceae (90.15%);g__Prevotella (85.50%)	d__Bacteria;p__Bacteroidota;c__Bacteroidia;o__Bacteroidales;f__Bacteroidaceae;g__Prevotella;s__GCA_002392565.1
RUG048	d__Bacteria;p__Firmicutes;c__Negativicutes;o__Selenomonadales	d__Bacteria (1.00);p__Firmicutes (0.96);c__Negativicutes (0.90);o__Acidaminococcales (0.78);f__Acidaminococcaceae (0.78);g__Succiniclasticum (0.62);s__Succiniclasticum ruminis (0.62)	d__Bacteria (1.00);p__Firmicutes (0.96);c__Negativicutes (0.90);o__Acidaminococcales (0.78);f__Acidaminococcaceae (0.78);g__Succiniclasticum (0.62);s__Succiniclasticum ruminis (0.62)	d__Bacteria (100.00%);p__Firmicutes (98.76%);c__Negativicutes (92.65%);o__Acidaminococcales (80.61%);f__Acidaminococcaceae (80.61%);g__Succiniclasticum (66.69%);s__Succiniclasticum ruminis (66.69%)	d__Bacteria;p__Firmicutes_C;c__Negativicutes;o__Acidaminococcales;f__Acidaminococcaceae;g__Succiniclasticum
RUG049	d__Bacteria;p__Firmicutes;c__Erysipelotrichia;o__Erysipelotrichales;f__Erysipelotrichaceae	d__Bacteria (0.99);p__Firmicutes (0.81);c__Erysipelotrichia (0.42);o__Erysipelotrichales (0.42);f__Erysipelotrichaceae (0.42);g__NA;s__Erysipelotrichaceae bacterium NK3D112 (0.13) | d__Bacteria (0.99);p__Firmicutes (0.81);c__Clostridia (0.18);o__Clostridiales (0.18)	d__Bacteria (0.99);p__Firmicutes (0.81)	d__Bacteria (99.59%);p__Firmicutes (91.28%);c__Erysipelotrichia (48.12%);o__Erysipelotrichales (48.12%);f__Erysipelotrichaceae (48.12%);g__NA;s__Erysipelotrichaceae bacterium NK3D112 (24.29%)	d__Bacteria;p__Firmicutes;c__Bacilli;o__Erysipelotrichales;f__Erysipelotrichaceae;g__Solobacterium;s__GCA_002350225.1
RUG050	d__Bacteria;p__Firmicutes;c__Erysipelotrichia;o__Erysipelotrichales;f__Erysipelotrichaceae	d__Bacteria (0.99);p__Firmicutes (0.81);c__Erysipelotrichia (0.45);o__Erysipelotrichales (0.45);f__Erysipelotrichaceae (0.45);g__NA;s__Erysipelotrichaceae bacterium NK3D112 (0.13) | d__Bacteria (0.99);p__Firmicutes (0.81);c__Clostridia (0.16);o__Clostridiales (0.16)	d__Bacteria (0.99);p__Firmicutes (0.81)	d__Bacteria (99.56%);p__Firmicutes (91.28%);c__Erysipelotrichia (49.64%);o__Erysipelotrichales (49.64%);f__Erysipelotrichaceae (49.64%);g__NA;s__Erysipelotrichaceae bacterium NK3D112 (25.10%)	d__Bacteria;p__Firmicutes;c__Bacilli;o__Erysipelotrichales;f__Erysipelotrichaceae;g__Solobacterium
RUG051	d__Bacteria;p__Firmicutes;c__Erysipelotrichia;o__Erysipelotrichales;f__Erysipelotrichaceae	d__Bacteria (0.99);p__Firmicutes (0.80);c__Erysipelotrichia (0.41);o__Erysipelotrichales (0.41);f__Erysipelotrichaceae (0.41);g__NA;s__Erysipelotrichaceae bacterium NK3D112 (0.12) | d__Bacteria (0.99);p__Firmicutes (0.80);c__Clostridia (0.18);o__Clostridiales (0.18)	d__Bacteria (0.99);p__Firmicutes (0.80)	d__Bacteria (99.70%);p__Firmicutes (91.00%);c__Erysipelotrichia (46.72%);o__Erysipelotrichales (46.72%);f__Erysipelotrichaceae (46.72%);g__NA;s__Erysipelotrichaceae bacterium NK3D112 (23.03%)	d__Bacteria;p__Firmicutes;c__Bacilli;o__Erysipelotrichales;f__Erysipelotrichaceae;g__Solobacterium;s__GCA_002350225.1
RUG052	d__Bacteria;p__Firmicutes;c__Erysipelotrichia;o__Erysipelotrichales;f__Erysipelotrichaceae	d__Bacteria (0.99);p__Firmicutes (0.84);c__Erysipelotrichia (0.51);o__Erysipelotrichales (0.51);f__Erysipelotrichaceae (0.51);g__NA;s__Erysipelotrichaceae bacterium NK3D112 (0.17) | d__Bacteria (0.99);p__Firmicutes (0.84);c__Clostridia (0.13);o__Clostridiales (0.13)	d__Bacteria (0.99);p__Firmicutes (0.84);c__Erysipelotrichia (0.51);o__Erysipelotrichales (0.51);f__Erysipelotrichaceae (0.51)	d__Bacteria (99.77%);p__Firmicutes (94.18%);c__Erysipelotrichia (55.96%);o__Erysipelotrichales (55.96%);f__Erysipelotrichaceae (55.96%);g__NA;s__Erysipelotrichaceae bacterium NK3D112 (32.12%)	d__Bacteria;p__Firmicutes;c__Bacilli;o__Erysipelotrichales;f__Erysipelotrichaceae;g__Solobacterium;s__GCA_002351305.1
RUG053	d__Bacteria;p__Firmicutes;c__Erysipelotrichia;o__Erysipelotrichales;f__Erysipelotrichaceae	d__Bacteria (0.99);p__Firmicutes (0.81);c__Erysipelotrichia (0.41);o__Erysipelotrichales (0.41);f__Erysipelotrichaceae (0.41);g__NA;s__Erysipelotrichaceae bacterium NK3D112 (0.12) | d__Bacteria (0.99);p__Firmicutes (0.81);c__Clostridia (0.19);o__Clostridiales (0.19)	d__Bacteria (0.99);p__Firmicutes (0.81)	d__Bacteria (99.43%);p__Firmicutes (91.38%);c__Erysipelotrichia (46.48%);o__Erysipelotrichales (46.48%);f__Erysipelotrichaceae (46.48%);g__NA;s__Erysipelotrichaceae bacterium NK3D112 (22.64%)	d__Bacteria;p__Firmicutes;c__Bacilli;o__Erysipelotrichales;f__Erysipelotrichaceae;g__Solobacterium;s__GCA_002350225.1
RUG054	d__Bacteria;p__Firmicutes;c__Erysipelotrichia;o__Erysipelotrichales;f__Erysipelotrichaceae	d__Bacteria (0.99);p__Firmicutes (0.87);c__Erysipelotrichia (0.50);o__Erysipelotrichales (0.50);f__Erysipelotrichaceae (0.50);g__NA;s__Erysipelotrichaceae bacterium NK3D112 (0.15) | d__Bacteria (0.99);p__Firmicutes (0.87);c__Clostridia (0.17);o__Clostridiales (0.17)	d__Bacteria (0.99);p__Firmicutes (0.87)	d__Bacteria (99.51%);p__Firmicutes (94.57%);c__Erysipelotrichia (52.79%);o__Erysipelotrichales (52.79%);f__Erysipelotrichaceae (52.79%);g__NA;s__Erysipelotrichaceae bacterium NK3D112 (28.47%)	d__Bacteria;p__Firmicutes;c__Bacilli;o__Erysipelotrichales;f__Erysipelotrichaceae;g__Solobacterium
RUG055	d__Bacteria;p__Firmicutes;c__Clostridia;o__Clostridiales	d__Bacteria (0.99);p__Firmicutes (0.88);c__Clostridia (0.65);o__Clostridiales (0.65);f__Lachnospiraceae (0.41);g__Catonella (0.23);s__Catonella morbi (0.23)	d__Bacteria (0.99);p__Firmicutes (0.88);c__Clostridia (0.65);o__Clostridiales (0.65)	d__Bacteria (99.77%);p__Firmicutes (96.53%);c__Clostridia (89.22%);o__Clostridiales (89.08%);f__Lachnospiraceae (68.35%);g__Catonella (28.41%);s__Catonella morbi (28.41%)	d__Bacteria;p__Firmicutes_A;c__Clostridia;o__Lachnospirales;f__Lachnospiraceae;g__Catonella;s__GCA_002472045.1
RUG056	d__Bacteria;p__Bacteroidetes;c__Bacteroidia;o__Bacteroidales;f__Prevotellaceae;g__Prevotella	d__Bacteria (1.00);p__Bacteroidetes (0.96);c__Bacteroidia (0.96);o__Bacteroidales (0.95);f__Prevotellaceae (0.74);g__Prevotella (0.59)	d__Bacteria (1.00);p__Bacteroidetes (0.96);c__Bacteroidia (0.96);o__Bacteroidales (0.95);f__Prevotellaceae (0.74);g__Prevotella (0.59)	d__Bacteria (99.90%);p__Bacteroidetes (98.39%);c__Bacteroidia (98.04%);o__Bacteroidales (97.94%);f__Prevotellaceae (94.22%);g__Prevotella (93.21%);s__Prevotella sp. AGR2160 (8.85%)	d__Bacteria;p__Bacteroidota;c__Bacteroidia;o__Bacteroidales;f__Bacteroidaceae;g__Prevotella;s__GCA_002350665.1
RUG057	d__Bacteria;p__Firmicutes;c__Clostridia;o__Clostridiales;f__Lachnospiraceae	d__Bacteria (0.99);p__Firmicutes (0.91);c__Clostridia (0.45);o__Clostridiales (0.45);f__Lachnospiraceae (0.28);g__NA;s__Lachnospiraceae bacterium NK3A20 (0.15)	d__Bacteria (0.99);p__Firmicutes (0.91)	d__Bacteria (99.56%);p__Firmicutes (95.58%);c__Clostridia (74.79%);o__Clostridiales (74.75%);f__Lachnospiraceae (55.13%);g__NA;s__Lachnospiraceae bacterium NK3A20 (27.58%)	d__Bacteria;p__Firmicutes_A;c__Clostridia;o__Lachnospirales;f__Lachnospiraceae;g__CAG-791;s__GCA_002351235.1
RUG058	d__Bacteria;p__Bacteroidetes;c__Bacteroidia;o__Bacteroidales;f__Prevotellaceae	d__Bacteria (0.99);p__Bacteroidetes (0.89);c__Bacteroidia (0.87);o__Bacteroidales (0.87);f__Prevotellaceae (0.68);g__Prevotella (0.45)	d__Bacteria (0.99);p__Bacteroidetes (0.89);c__Bacteroidia (0.87);o__Bacteroidales (0.87);f__Prevotellaceae (0.68)	d__Bacteria (99.43%);p__Bacteroidetes (93.98%);c__Bacteroidia (93.05%);o__Bacteroidales (92.91%);f__Prevotellaceae (82.78%);g__Prevotella (79.41%)	d__Bacteria;p__Bacteroidota;c__Bacteroidia;o__Bacteroidales;f__Bacteroidaceae;g__Prevotella
RUG059	d__Bacteria;p__Bacteroidetes;c__Bacteroidia;o__Bacteroidales;f__Prevotellaceae;g__Prevotella	d__Bacteria (1.00);p__Bacteroidetes (0.94);c__Bacteroidia (0.94);o__Bacteroidales (0.94);f__Prevotellaceae (0.89);g__Prevotella (0.77)	d__Bacteria (1.00);p__Bacteroidetes (0.94);c__Bacteroidia (0.94);o__Bacteroidales (0.94);f__Prevotellaceae (0.89);g__Prevotella (0.77)	d__Bacteria (99.81%);p__Bacteroidetes (96.79%);c__Bacteroidia (96.56%);o__Bacteroidales (96.49%);f__Prevotellaceae (92.19%);g__Prevotella (90.71%);s__Prevotella sp. ne3005 (21.63%)	d__Bacteria;p__Bacteroidota;c__Bacteroidia;o__Bacteroidales;f__Bacteroidaceae;g__Prevotella
RUG060	d__Bacteria;p__Firmicutes;c__Clostridia;o__Clostridiales	d__Bacteria (1.00);p__Firmicutes (0.98);c__Clostridia (0.96);o__Clostridiales (0.96);f__Ruminococcaceae (0.89);g__Ruminococcus (0.80);s__Ruminococcus sp. FC2018 (0.61)	d__Bacteria (1.00);p__Firmicutes (0.98);c__Clostridia (0.96);o__Clostridiales (0.96);f__Ruminococcaceae (0.89);g__Ruminococcus (0.80);s__Ruminococcus sp. FC2018 (0.61)	d__Bacteria (99.49%);p__Firmicutes (98.01%);c__Clostridia (96.06%);o__Clostridiales (96.02%);f__Ruminococcaceae (88.31%);g__Ruminococcus (82.85%);s__Ruminococcus sp. FC2018 (62.87%)	d__Bacteria;p__Firmicutes_A;c__Clostridia;o__Oscillospirales;f__Ruminococcaceae;g__Ruminococcus_D
RUG061	d__Bacteria;p__Bacteroidetes;c__Bacteroidia;o__Bacteroidales	d__Bacteria (1.00);p__Bacteroidetes (0.16);c__Bacteroidia (0.13);o__Bacteroidales (0.12)	d__Bacteria (1.00)	d__Bacteria (99.88%);p__NA;c__NA;o__NA;f__NA;g__NA;s__bacterium P3 (57.02%)	d__Bacteria;p__Bacteroidota;c__Bacteroidia;o__Bacteroidales;f__P3;g__P3
RUG062	d__Bacteria;p__Bacteroidetes;c__Bacteroidia;o__Bacteroidales;f__Prevotellaceae	d__Bacteria (1.00);p__Bacteroidetes (0.96);c__Bacteroidia (0.96);o__Bacteroidales (0.96);f__Prevotellaceae (0.92);g__Prevotella (0.25)	d__Bacteria (1.00);p__Bacteroidetes (0.96);c__Bacteroidia (0.96);o__Bacteroidales (0.96);f__Prevotellaceae (0.92)	d__Bacteria (99.80%);p__Bacteroidetes (97.13%);c__Bacteroidia (96.44%);o__Bacteroidales (96.44%);f__Prevotellaceae (93.37%);g__NA;s__Prevotellaceae bacterium HUN156 (28.24%)	d__Bacteria;p__Bacteroidota;c__Bacteroidia;o__Bacteroidales;f__Bacteroidaceae;g__Prevotella;s__GCA_002349105.1
RUG063	d__Bacteria;p__Bacteroidetes;c__Bacteroidia;o__Bacteroidales;f__Prevotellaceae;g__Prevotella	d__Bacteria (1.00);p__Bacteroidetes (0.94);c__Bacteroidia (0.94);o__Bacteroidales (0.94);f__Prevotellaceae (0.89);g__Prevotella (0.76)	d__Bacteria (1.00);p__Bacteroidetes (0.94);c__Bacteroidia (0.94);o__Bacteroidales (0.94);f__Prevotellaceae (0.89);g__Prevotella (0.76)	d__Bacteria (99.85%);p__Bacteroidetes (95.50%);c__Bacteroidia (95.28%);o__Bacteroidales (95.24%);f__Prevotellaceae (91.04%);g__Prevotella (89.46%);s__Prevotella sp. ne3005 (25.06%)	d__Bacteria;p__Bacteroidota;c__Bacteroidia;o__Bacteroidales;f__Bacteroidaceae;g__Prevotella
RUG064	d__Bacteria;p__Bacteroidetes;c__Bacteroidia;o__Bacteroidales;f__Prevotellaceae	d__Bacteria (0.99);p__Bacteroidetes (0.90);c__Bacteroidia (0.89);o__Bacteroidales (0.89);f__Prevotellaceae (0.71);g__Prevotella (0.41)	d__Bacteria (0.99);p__Bacteroidetes (0.90);c__Bacteroidia (0.89);o__Bacteroidales (0.89);f__Prevotellaceae (0.71)	d__Bacteria (99.54%);p__Bacteroidetes (96.01%);c__Bacteroidia (94.81%);o__Bacteroidales (94.64%);f__Prevotellaceae (87.41%);g__Prevotella (83.13%)	d__Bacteria;p__Bacteroidota;c__Bacteroidia;o__Bacteroidales;f__Bacteroidaceae;g__Prevotella
RUG065	d__Bacteria;p__Proteobacteria	d__Bacteria (1.00);p__Proteobacteria (0.91);c__Gammaproteobacteria (0.91);o__Aeromonadales (0.90);f__Succinivibrionaceae (0.90);g__Ruminobacter (0.81)	d__Bacteria (1.00);p__Proteobacteria (0.91);c__Gammaproteobacteria (0.91);o__Aeromonadales (0.90);f__Succinivibrionaceae (0.90);g__Ruminobacter (0.81)	d__Bacteria (99.75%);p__Proteobacteria (88.79%);c__Gammaproteobacteria (87.07%);o__Aeromonadales (84.89%);f__Succinivibrionaceae (84.63%);g__Ruminobacter (75.81%);s__Ruminobacter sp. RM87 (27.43%)	d__Bacteria;p__Proteobacteria;c__Gammaproteobacteria;o__Enterobacterales;f__Succinivibrionaceae;g__Ruminobacter
RUG066	d__Bacteria;p__Firmicutes;c__Clostridia;o__Clostridiales	d__Bacteria (0.99);p__Firmicutes (0.85);c__Clostridia (0.64);o__Clostridiales (0.64);f__Lachnospiraceae (0.21)	d__Bacteria (0.99);p__Firmicutes (0.85);c__Clostridia (0.64);o__Clostridiales (0.64)	d__Bacteria (98.91%);p__Firmicutes (96.82%);c__Clostridia (91.39%);o__Clostridiales (91.19%);f__Clostridiaceae (18.76%);g__Clostridium (17.91%);s__Clostridium sp. Marseille-P299 (9.05%)	d__Bacteria;p__Firmicutes_A;c__Clostridia;o__Lachnospirales;f__Lachnospiraceae;g__UBA9722;s__UBA9722 sp1
RUG067	d__Bacteria;p__Firmicutes;c__Clostridia;o__Clostridiales	d__Bacteria (1.00);p__Firmicutes (0.93);c__Clostridia (0.82);o__Clostridiales (0.82);f__Eubacteriaceae (0.38);g__Eubacterium (0.38);s__Eubacterium sp. 68-3-10 (0.20)	d__Bacteria (1.00);p__Firmicutes (0.93);c__Clostridia (0.82);o__Clostridiales (0.82)	d__Bacteria (99.48%);p__Firmicutes (96.60%);c__Clostridia (91.09%);o__Clostridiales (90.93%);f__Eubacteriaceae (60.69%);g__Eubacterium (60.43%);s__Eubacterium sp. 68-3-10 (40.60%)	d__Bacteria;p__Firmicutes_A;c__Clostridia;o__Peptostreptococcales;f__Anaerovoracaceae;g__Eubacterium_A
RUG068	d__Bacteria;p__Proteobacteria;c__Betaproteobacteria;o__Burkholderiales;f__Sutterellaceae;g__Sutterella	d__Bacteria (0.99);p__Proteobacteria (0.86);c__Betaproteobacteria (0.73);o__Burkholderiales (0.72);f__Sutterellaceae (0.67)	d__Bacteria (0.99);p__Proteobacteria (0.86);c__Betaproteobacteria (0.73);o__Burkholderiales (0.72);f__Sutterellaceae (0.67)	d__Bacteria (99.83%);p__Proteobacteria (87.64%);c__Betaproteobacteria (76.15%);o__Burkholderiales (74.69%);f__Sutterellaceae (70.85%);g__Duodenibacillus (33.88%);s__Duodenibacillus massiliensis (33.88%)	d__Bacteria;p__Proteobacteria;c__Gammaproteobacteria;o__Betaproteobacteriales;f__Burkholderiaceae;g__Duodenibacillus;s__UBA9827
RUG069	d__Bacteria;p__Bacteroidetes;c__Bacteroidia;o__Bacteroidales;f__Prevotellaceae;g__Prevotella	d__Bacteria (1.00);p__Bacteroidetes (0.95);c__Bacteroidia (0.95);o__Bacteroidales (0.95);f__Prevotellaceae (0.90);g__Prevotella (0.78)	d__Bacteria (1.00);p__Bacteroidetes (0.95);c__Bacteroidia (0.95);o__Bacteroidales (0.95);f__Prevotellaceae (0.90);g__Prevotella (0.78)	d__Bacteria (99.93%);p__Bacteroidetes (96.85%);c__Bacteroidia (96.44%);o__Bacteroidales (96.41%);f__Prevotellaceae (91.97%);g__Prevotella (90.76%);s__Prevotella sp. ne3005 (22.22%)	d__Bacteria;p__Bacteroidota;c__Bacteroidia;o__Bacteroidales;f__Bacteroidaceae;g__Prevotella
RUG070	d__Bacteria;p__Bacteroidetes;c__Bacteroidia;o__Bacteroidales;f__Prevotellaceae	d__Bacteria (0.99);p__Bacteroidetes (0.87);c__Bacteroidia (0.85);o__Bacteroidales (0.85);f__Prevotellaceae (0.53);g__Prevotella (0.40)	d__Bacteria (0.99);p__Bacteroidetes (0.87);c__Bacteroidia (0.85);o__Bacteroidales (0.85);f__Prevotellaceae (0.53)	d__Bacteria (99.45%);p__Bacteroidetes (90.85%);c__Bacteroidia (89.22%);o__Bacteroidales (88.94%);f__Prevotellaceae (68.01%);g__Prevotella (65.04%)	d__Bacteria;p__Bacteroidota;c__Bacteroidia;o__Bacteroidales;f__Bacteroidaceae;g__Prevotella
RUG071	d__Bacteria;p__Bacteroidetes;c__Bacteroidia;o__Bacteroidales;f__Prevotellaceae	d__Bacteria (0.99);p__Bacteroidetes (0.89);c__Bacteroidia (0.86);o__Bacteroidales (0.86);f__Prevotellaceae (0.67);g__Prevotella (0.45)	d__Bacteria (0.99);p__Bacteroidetes (0.89);c__Bacteroidia (0.86);o__Bacteroidales (0.86);f__Prevotellaceae (0.67)	d__Bacteria (99.49%);p__Bacteroidetes (92.96%);c__Bacteroidia (91.68%);o__Bacteroidales (91.61%);f__Prevotellaceae (83.01%);g__Prevotella (80.25%)	d__Bacteria;p__Bacteroidota;c__Bacteroidia;o__Bacteroidales;f__Bacteroidaceae;g__Prevotella
RUG072	d__Bacteria;p__Firmicutes;c__Negativicutes;o__Selenomonadales	d__Bacteria (0.99);p__Firmicutes (0.96);c__Negativicutes (0.90);o__Selenomonadales (0.87);f__Selenomonadaceae (0.86);g__Selenomonas (0.26)	d__Bacteria (0.99);p__Firmicutes (0.96);c__Negativicutes (0.90);o__Selenomonadales (0.87);f__Selenomonadaceae (0.86)	d__Bacteria (99.86%);p__Firmicutes (98.22%);c__Negativicutes (90.51%);o__Selenomonadales (87.76%);f__Selenomonadaceae (87.13%);g__Selenomonas (60.34%);s__Selenomonas ruminantium (36.92%)	d__Bacteria;p__Firmicutes_C;c__Negativicutes;o__Selenomonadales;f__Selenomonadaceae;g__Selenomonas_C
RUG073	d__Bacteria;p__Bacteroidetes;c__Bacteroidia;o__Bacteroidales;f__Prevotellaceae;g__Prevotella	d__Bacteria (1.00);p__Bacteroidetes (0.97);c__Bacteroidia (0.96);o__Bacteroidales (0.96);f__Prevotellaceae (0.65);g__Prevotella (0.58);s__Prevotella multisaccharivorax (0.14)	d__Bacteria (1.00);p__Bacteroidetes (0.97);c__Bacteroidia (0.96);o__Bacteroidales (0.96);f__Prevotellaceae (0.65);g__Prevotella (0.58)	d__Bacteria (99.76%);p__Bacteroidetes (98.72%);c__Bacteroidia (98.00%);o__Bacteroidales (97.92%);f__Prevotellaceae (88.91%);g__Prevotella (87.75%);s__Prevotella multisaccharivorax (35.08%)	d__Bacteria;p__Bacteroidota;c__Bacteroidia;o__Bacteroidales;f__Bacteroidaceae;g__Prevotella;s__GCA_002350275.1
RUG074	d__Bacteria;p__Firmicutes;c__Clostridia;o__Clostridiales	d__Bacteria (1.00);p__Firmicutes (0.94);c__Clostridia (0.91);o__Clostridiales (0.91);f__Ruminococcaceae (0.58);g__NA;s__Ruminococcaceae bacterium P7 (0.20) | d__Bacteria (1.00);p__Firmicutes (0.94);c__Clostridia (0.91);o__Clostridiales (0.91);f__Ruminococcaceae (0.58);g__Ruminococcus (0.11)	d__Bacteria (1.00);p__Firmicutes (0.94);c__Clostridia (0.91);o__Clostridiales (0.91);f__Ruminococcaceae (0.58)	d__Bacteria (99.76%);p__Firmicutes (98.13%);c__Clostridia (96.49%);o__Clostridiales (96.49%);f__Ruminococcaceae (84.16%);g__NA;s__Ruminococcaceae bacterium P7 (43.23%)	d__Bacteria;p__Firmicutes_A;c__Clostridia;o__Oscillospirales;f__DTU089;g__Ruminococcus_E
RUG075	d__Bacteria;p__Firmicutes;c__Negativicutes;o__Acidaminococcales;f__Acidaminococcaceae;g__Acidaminococcus	d__Bacteria (1.00);p__Firmicutes (0.97);c__Negativicutes (0.85);o__Acidaminococcales (0.79);f__Acidaminococcaceae (0.79);g__Acidaminococcus (0.77)	d__Bacteria (1.00);p__Firmicutes (0.97);c__Negativicutes (0.85);o__Acidaminococcales (0.79);f__Acidaminococcaceae (0.79);g__Acidaminococcus (0.77)	d__Bacteria (99.74%);p__Firmicutes (97.69%);c__Negativicutes (85.29%);o__Acidaminococcales (78.40%);f__Acidaminococcaceae (78.40%);g__Acidaminococcus (77.67%)	d__Bacteria;p__Firmicutes_C;c__Negativicutes;o__Acidaminococcales;f__Acidaminococcaceae;g__Acidaminococcus
RUG076	d__Archaea;p__Euryarchaeota;c__Methanobacteria;o__Methanobacteriales;f__Methanobacteriaceae;g__Methanobrevibacter	d__Archaea (1.00);p__Euryarchaeota (1.00);c__Methanobacteria (1.00);o__Methanobacteriales (1.00);f__Methanobacteriaceae (1.00);g__Methanobrevibacter (1.00)	d__Archaea (1.00);p__Euryarchaeota (1.00);c__Methanobacteria (1.00);o__Methanobacteriales (1.00);f__Methanobacteriaceae (1.00);g__Methanobrevibacter (1.00)	d__Archaea (99.81%);p__Euryarchaeota (99.81%);c__Methanobacteria (99.81%);o__Methanobacteriales (99.81%);f__Methanobacteriaceae (99.81%);g__Methanobrevibacter (99.68%);s__Methanobrevibacter boviskoreani (37.34%)	d__Archaea;p__Euryarchaeota;c__Methanobacteria;o__Methanobacteriales;f__Methanobacteriaceae;g__Methanobrevibacter_B;s__GCF_000320505.1
RUG077	d__Bacteria;p__Actinobacteria;c__Coriobacteriia;o__Coriobacteriales;f__Atopobiaceae;g__Olsenella	d__Bacteria (1.00);p__Actinobacteria (0.48);c__Coriobacteriia (0.46);o__Coriobacteriales (0.43);f__Atopobiaceae (0.33);g__Olsenella (0.28)	d__Bacteria (1.00)	d__Bacteria (99.85%);p__Actinobacteria (82.81%);c__Coriobacteriia (81.05%);o__Coriobacteriales (77.69%);f__Atopobiaceae (69.95%);g__Olsenella (64.34%);s__Olsenella umbonata (16.17%)	d__Bacteria;p__Actinobacteriota;c__Coriobacteriia;o__Coriobacteriales;f__Atopobiaceae;g__UBA7748
RUG078	d__Bacteria;p__Actinobacteria	d__Bacteria (1.00);p__Actinobacteria (0.66);c__Coriobacteriia (0.64);o__Coriobacteriales (0.56);f__Atopobiaceae (0.16);g__Olsenella (0.12)	d__Bacteria (1.00);p__Actinobacteria (0.66);c__Coriobacteriia (0.64);o__Coriobacteriales (0.56)	d__Bacteria (99.73%);p__Actinobacteria (81.61%);c__Coriobacteriia (79.03%);o__Coriobacteriales (72.44%);f__Atopobiaceae (55.87%);g__Atopobium (23.86%);s__Atopobium sp. oral taxon 810 (22.84%)	d__Bacteria;p__Actinobacteriota;c__Coriobacteriia;o__Coriobacteriales;f__Atopobiaceae;g__Olegusella;s__GCA_002350025.1
RUG079	d__Bacteria;p__Bacteroidetes;c__Bacteroidia;o__Bacteroidales	d__Bacteria (1.00);p__Bacteroidetes (0.23);c__Bacteroidia (0.14);o__Bacteroidales (0.14) | d__Bacteria (1.00);p__NA;c__NA;o__NA;f__NA;g__NA;s__bacterium F083 (0.11)	d__Bacteria (1.00)	d__Bacteria (99.83%);p__NA;c__NA;o__NA;f__NA;g__NA;s__bacterium F082 (34.89%)	d__Bacteria;p__Bacteroidota;c__Bacteroidia;o__Bacteroidales;f__F082;g__F082
RUG080	d__Bacteria;p__Firmicutes;c__Clostridia;o__Clostridiales	d__Bacteria (0.99);p__Firmicutes (0.77);c__Clostridia (0.62);o__Clostridiales (0.61);f__Ruminococcaceae (0.15)	d__Bacteria (0.99);p__Firmicutes (0.77);c__Clostridia (0.62);o__Clostridiales (0.61)	d__Bacteria (98.64%);p__Firmicutes (94.57%);c__Clostridia (88.51%);o__Clostridiales (88.12%);f__Clostridiaceae (18.03%);g__Clostridium (17.21%);s__Clostridium sp. CAG:964 (5.48%)	d__Bacteria;p__Firmicutes_A;c__Clostridia;o__Oscillospirales;f__DTU089
RUG081	d__Bacteria;p__Firmicutes;c__Clostridia;o__Clostridiales	d__Bacteria (0.99);p__Firmicutes (0.95);c__Clostridia (0.92);o__Clostridiales (0.92);f__Ruminococcaceae (0.58);g__NA;s__Ruminococcaceae bacterium P7 (0.22) | d__Bacteria (0.99);p__Firmicutes (0.95);c__Clostridia (0.92);o__Clostridiales (0.92);f__Ruminococcaceae (0.58);g__Ruminococcus (0.11)	d__Bacteria (0.99);p__Firmicutes (0.95);c__Clostridia (0.92);o__Clostridiales (0.92);f__Ruminococcaceae (0.58)	d__Bacteria (99.54%);p__Firmicutes (97.33%);c__Clostridia (95.65%);o__Clostridiales (95.59%);f__Ruminococcaceae (82.59%);g__NA;s__Ruminococcaceae bacterium P7 (45.91%)	d__Bacteria;p__Firmicutes_A;c__Clostridia;o__Oscillospirales;f__DTU089;g__Ruminococcus_E
RUG082	d__Bacteria;p__Actinobacteria;c__Actinobacteria;o__Bifidobacteriales;f__Bifidobacteriaceae;g__Bifidobacterium	d__Bacteria (1.00);p__Actinobacteria (1.00);c__Actinobacteria (1.00);o__Bifidobacteriales (0.88);f__Bifidobacteriaceae (0.88);g__Bifidobacterium (0.88);s__Bifidobacterium pseudolongum (0.73)	d__Bacteria (1.00);p__Actinobacteria (1.00);c__Actinobacteria (1.00);o__Bifidobacteriales (0.88);f__Bifidobacteriaceae (0.88);g__Bifidobacterium (0.88);s__Bifidobacterium pseudolongum (0.73)	d__Bacteria (99.93%);p__Actinobacteria (99.73%);c__Actinobacteria (99.73%);o__Bifidobacteriales (98.92%);f__Bifidobacteriaceae (98.92%);g__Bifidobacterium (98.78%);s__Bifidobacterium pseudolongum (92.98%)	d__Bacteria;p__Actinobacteriota;c__Actinobacteria;o__Actinomycetales;f__Bifidobacteriaceae;g__Bifidobacterium;s__Bifidobacterium pseudolongum_A
RUG083	d__Bacteria;p__Bacteroidetes;c__Bacteroidia;o__Bacteroidales	d__Bacteria (0.99);p__Bacteroidetes (0.51);c__Bacteroidia (0.22);o__Bacteroidales (0.21)	d__Bacteria (0.99);p__Bacteroidetes (0.51)	d__Bacteria (99.48%);p__NA;c__NA;o__NA;f__NA;g__NA;s__bacterium F082 (5.83%)	d__Bacteria;p__Bacteroidota;c__Bacteroidia;o__Bacteroidales;f__WCHB1-69;g__F23-D06
RUG084	d__Bacteria;p__Firmicutes;c__Clostridia;o__Clostridiales	d__Bacteria (0.99);p__Firmicutes (0.75);c__Clostridia (0.37);o__Clostridiales (0.36)	d__Bacteria (0.99);p__Firmicutes (0.75)	d__Bacteria (99.49%);p__Firmicutes (93.77%);c__Clostridia (80.27%);o__Clostridiales (78.96%);f__Defluviitaleaceae (2.52%);g__Defluviitalea (2.52%);s__Defluviitalea phaphyphila (2.52%)	d__Bacteria;p__Firmicutes_A;c__Clostridia;o__Lachnospirales;f__UBA1390
RUG085	d__Bacteria;p__Bacteroidetes;c__Bacteroidia;o__Bacteroidales;f__Prevotellaceae	d__Bacteria (1.00);p__Bacteroidetes (1.00);c__Bacteroidia (1.00);o__Bacteroidales (1.00);f__Prevotellaceae (0.97);g__Prevotella (0.95)	d__Bacteria (1.00);p__Bacteroidetes (1.00);c__Bacteroidia (1.00);o__Bacteroidales (1.00);f__Prevotellaceae (0.97);g__Prevotella (0.95)	d__Bacteria (100.00%);p__Bacteroidetes (99.49%);c__Bacteroidia (99.49%);o__Bacteroidales (99.49%);f__Prevotellaceae (97.38%);g__Prevotella (97.34%)	d__Bacteria;p__Bacteroidota;c__Bacteroidia;o__Bacteroidales;f__Bacteroidaceae;g__Prevotella;s__Prevotella sp20
RUG086	d__Bacteria;p__Bacteroidetes;c__Bacteroidia;o__Bacteroidales;f__Prevotellaceae	d__Bacteria (1.00);p__Bacteroidetes (0.97);c__Bacteroidia (0.97);o__Bacteroidales (0.97);f__Prevotellaceae (0.93);g__Prevotella (0.77);s__Prevotella sp. tf2-5 (0.49)	d__Bacteria (1.00);p__Bacteroidetes (0.97);c__Bacteroidia (0.97);o__Bacteroidales (0.97);f__Prevotellaceae (0.93);g__Prevotella (0.77)	d__Bacteria (99.88%);p__Bacteroidetes (97.39%);c__Bacteroidia (97.15%);o__Bacteroidales (97.11%);f__Prevotellaceae (94.18%);g__Prevotella (91.77%);s__Prevotella sp. tf2-5 (64.81%)	d__Bacteria;p__Bacteroidota;c__Bacteroidia;o__Bacteroidales;f__Bacteroidaceae;g__Prevotella
RUG087	d__Bacteria;p__Firmicutes;c__Erysipelotrichia;o__Erysipelotrichales;f__Erysipelotrichaceae	d__Bacteria (0.99);p__Firmicutes (0.84);c__Erysipelotrichia (0.34);o__Erysipelotrichales (0.34);f__Erysipelotrichaceae (0.34);g__NA;s__Erysipelotrichaceae bacterium NK3D112 (0.20) | d__Bacteria (0.99);p__Firmicutes (0.84);c__Clostridia (0.32);o__Clostridiales (0.32)	d__Bacteria (0.99);p__Firmicutes (0.84)	d__Bacteria (99.37%);p__Firmicutes (89.60%);c__Erysipelotrichia (35.38%);o__Erysipelotrichales (35.38%);f__Erysipelotrichaceae (35.38%);g__NA;s__Erysipelotrichaceae bacterium NK3D112 (25.98%)	d__Bacteria;p__Firmicutes;c__Bacilli;o__Erysipelotrichales;f__Erysipelotrichaceae;g__Solobacterium
RUG088	d__Bacteria;p__Firmicutes;c__Clostridia;o__Clostridiales	d__Bacteria (0.99);p__Firmicutes (0.90);c__Clostridia (0.75);o__Clostridiales (0.75);f__Eubacteriaceae (0.46);g__Eubacterium (0.46);s__Eubacterium sp. CAG:180 (0.45)	d__Bacteria (0.99);p__Firmicutes (0.90);c__Clostridia (0.75);o__Clostridiales (0.75)	d__Bacteria (99.64%);p__Firmicutes (95.28%);c__Clostridia (89.00%);o__Clostridiales (88.52%);f__Eubacteriaceae (50.00%);g__Eubacterium (49.94%);s__Eubacterium sp. CAG:180 (46.71%)	d__Bacteria;p__Firmicutes_A;c__Clostridia;o__Oscillospirales;f__DTU089;g__CAG-180;s__UBA11907
RUG089	d__Bacteria;p__Firmicutes;c__Clostridia;o__Clostridiales	d__Bacteria (0.99);p__Firmicutes (0.76);c__Clostridia (0.48);o__Clostridiales (0.47)	d__Bacteria (0.99);p__Firmicutes (0.76)	d__Bacteria (99.26%);p__Firmicutes (92.46%);c__Clostridia (82.53%);o__Clostridiales (82.22%);f__Eubacteriaceae (16.43%);g__Eubacterium (15.02%);s__Eubacterium sp. CAG:180 (8.28%)	d__Bacteria;p__Firmicutes_A;c__Clostridia;o__Oscillospirales;f__DTU089;g__UBA1227
RUG090	d__Bacteria;p__Firmicutes;c__Clostridia;o__Clostridiales	d__Bacteria (0.99);p__Firmicutes (0.85);c__Clostridia (0.73);o__Clostridiales (0.72);f__Ruminococcaceae (0.24);g__NA;s__Ruminococcaceae bacterium P7 (0.11)	d__Bacteria (0.99);p__Firmicutes (0.85);c__Clostridia (0.73);o__Clostridiales (0.72)	d__Bacteria (99.32%);p__Firmicutes (94.95%);c__Clostridia (89.51%);o__Clostridiales (89.23%);f__Ruminococcaceae (51.53%);g__NA;s__Ruminococcaceae bacterium P7 (14.46%)	d__Bacteria;p__Firmicutes_A;c__Clostridia;o__Oscillospirales;f__DTU089;g__Ruminococcus_E
RUG091	d__Bacteria;p__Firmicutes;c__Clostridia;o__Clostridiales	d__Bacteria (1.00);p__Firmicutes (0.93);c__Clostridia (0.80);o__Clostridiales (0.80);f__Lachnospiraceae (0.27);g__NA;s__Lachnospiraceae bacterium RM5 (0.18) | d__Bacteria (1.00);p__Firmicutes (0.93);c__Clostridia (0.80);o__Clostridiales (0.80);f__Eubacteriaceae (0.12);g__Eubacterium (0.12)	d__Bacteria (1.00);p__Firmicutes (0.93);c__Clostridia (0.80);o__Clostridiales (0.80)	d__Bacteria (99.77%);p__Firmicutes (97.43%);c__Clostridia (93.11%);o__Clostridiales (93.11%);f__Lachnospiraceae (53.74%);g__NA;s__Lachnospiraceae bacterium RM5 (31.66%)	d__Bacteria;p__Firmicutes_A;c__Clostridia;o__Lachnospirales;f__Lachnospiraceae;g__CAG-603
RUG092	d__Archaea;p__Euryarchaeota;c__Methanobacteria;o__Methanobacteriales;f__Methanobacteriaceae;g__Methanobrevibacter	d__Archaea (0.99);p__Euryarchaeota (0.99);c__Methanobacteria (0.99);o__Methanobacteriales (0.99);f__Methanobacteriaceae (0.99);g__Methanobrevibacter (0.98);s__Methanobrevibacter sp. YE315 (0.12)	d__Archaea (0.99);p__Euryarchaeota (0.99);c__Methanobacteria (0.99);o__Methanobacteriales (0.99);f__Methanobacteriaceae (0.99);g__Methanobrevibacter (0.98)	d__Archaea (97.50%);p__Euryarchaeota (97.50%);c__Methanobacteria (97.34%);o__Methanobacteriales (97.34%);f__Methanobacteriaceae (97.34%);g__Methanobrevibacter (96.60%);s__Methanobrevibacter sp. YE315 (52.93%)	d__Archaea;p__Euryarchaeota;c__Methanobacteria;o__Methanobacteriales;f__Methanobacteriaceae;g__Methanobrevibacter_A;s__GCA_002509015.1
RUG093	d__Bacteria;p__Bacteroidetes;c__Bacteroidia;o__Bacteroidales	d__Bacteria (0.97);p__Bacteroidetes (0.49);c__Bacteroidia (0.24);o__Bacteroidales (0.23)	d__Bacteria (0.97)	d__Bacteria (99.40%);p__NA;c__NA;o__NA;f__NA;g__NA;s__bacterium P3 (11.88%)	d__Bacteria;p__Bacteroidota;c__Bacteroidia;o__Bacteroidales;f__P3;g__Phil12
RUG094	d__Bacteria;p__Firmicutes;c__Clostridia;o__Clostridiales	d__Bacteria (0.99);p__Firmicutes (0.84);c__Clostridia (0.42);o__Clostridiales (0.41);f__Lachnospiraceae (0.12)	d__Bacteria (0.99);p__Firmicutes (0.84)	d__Bacteria;p__Firmicutes;c__Clostridia;o__Clostridiales;f__Eubacteriaceae;g__Eubacterium;s__[Eubacterium] cellulosolvens	d__Bacteria;p__Firmicutes_A;c__Clostridia;o__Lachnospirales;f__Lachnospiraceae;g__UBA1066
RUG095	d__Bacteria;p__Firmicutes;c__Clostridia;o__Clostridiales	d__Bacteria (0.99);p__Firmicutes (0.80);c__Clostridia (0.72);o__Clostridiales (0.72);f__NA;g__NA;s__Clostridiales bacterium (0.47)	d__Bacteria (0.99);p__Firmicutes (0.80);c__Clostridia (0.72);o__Clostridiales (0.72)	d__Bacteria (99.44%);p__Firmicutes (87.43%);c__Clostridia (81.59%);o__Clostridiales (81.37%);f__NA;g__NA;s__Clostridiales bacterium (45.89%)	d__Bacteria;p__Firmicutes_A;c__Clostridia;o__Christensenellales;f__CAG-74;g__GCA-900199385
RUG096	d__Bacteria;p__Firmicutes;c__Clostridia;o__Clostridiales;f__Lachnospiraceae	d__Bacteria (1.00);p__Firmicutes (0.92);c__Clostridia (0.79);o__Clostridiales (0.79);f__Lachnospiraceae (0.60)	d__Bacteria (1.00);p__Firmicutes (0.92);c__Clostridia (0.79);o__Clostridiales (0.79);f__Lachnospiraceae (0.60)	d__Bacteria (99.94%);p__Firmicutes (98.16%);c__Clostridia (93.26%);o__Clostridiales (93.26%);f__Lachnospiraceae (80.00%);g__NA;s__Lachnospiraceae bacterium C10 (19.65%)	d__Bacteria;p__Firmicutes_A;c__Clostridia;o__Lachnospirales;f__Lachnospiraceae;g__UBA2727;s__GCA_002474355.1
RUG097	d__Bacteria;p__Firmicutes;c__Negativicutes;o__Selenomonadales	d__Bacteria (1.00);p__Firmicutes (0.98);c__Negativicutes (0.94);o__Acidaminococcales (0.91);f__Acidaminococcaceae (0.91);g__Succiniclasticum (0.90);s__Succiniclasticum ruminis (0.90)	d__Bacteria (1.00);p__Firmicutes (0.98);c__Negativicutes (0.94);o__Acidaminococcales (0.91);f__Acidaminococcaceae (0.91);g__Succiniclasticum (0.90);s__Succiniclasticum ruminis (0.90)	d__Bacteria (99.95%);p__Firmicutes (99.09%);c__Negativicutes (92.54%);o__Acidaminococcales (90.09%);f__Acidaminococcaceae (90.09%);g__Succiniclasticum (88.54%);s__Succiniclasticum ruminis (88.54%)	d__Bacteria;p__Firmicutes_C;c__Negativicutes;o__Acidaminococcales;f__Acidaminococcaceae;g__Succiniclasticum
RUG098	d__Bacteria;p__Firmicutes;c__Clostridia;o__Clostridiales	d__Bacteria (0.99);p__Firmicutes (0.85);c__Clostridia (0.75);o__Clostridiales (0.74);f__Ruminococcaceae (0.14)	d__Bacteria (0.99);p__Firmicutes (0.85);c__Clostridia (0.75);o__Clostridiales (0.74)	d__Bacteria (99.20%);p__Firmicutes (95.88%);c__Clostridia (90.66%);o__Clostridiales (90.61%);f__Clostridiaceae (40.55%);g__Clostridium (39.52%);s__Clostridium sp. CAG:352 (31.67%)	d__Bacteria;p__Firmicutes_A;c__Clostridia;o__Oscillospirales;f__DTU089;g__UBA1213
RUG099	d__Bacteria;p__Firmicutes;c__Clostridia;o__Clostridiales	d__Bacteria (0.99);p__Firmicutes (0.86);c__Clostridia (0.64);o__Clostridiales (0.64);f__Clostridiales Family XIII. Incertae Sedis (0.27)	d__Bacteria (0.99);p__Firmicutes (0.86);c__Clostridia (0.64);o__Clostridiales (0.64)	d__Bacteria (99.49%);p__Firmicutes (93.92%);c__Clostridia (82.93%);o__Clostridiales (82.47%);f__Clostridiales Family XIII. Incertae Sedis (31.78%);g__Mobilibacterium (11.80%);s__Mobilibacterium timonense (11.80%)	d__Bacteria;p__Firmicutes_A;c__Clostridia;o__Peptostreptococcales;f__Anaerovoracaceae;g__Mogibacterium;s__GCA_002350505.1
RUG100	d__Bacteria;p__Firmicutes;c__Clostridia;o__Clostridiales	d__Bacteria (0.99);p__Firmicutes (0.89);c__Clostridia (0.54);o__Clostridiales (0.51);f__Eubacteriaceae (0.12);g__Eubacterium (0.12)	d__Bacteria (0.99);p__Firmicutes (0.89);c__Clostridia (0.54);o__Clostridiales (0.51)	d__Bacteria;p__Firmicutes;c__Clostridia;o__Clostridiales;f__Eubacteriaceae;g__Eubacterium;s__uncultured Eubacterium sp.	d__Bacteria;p__Firmicutes_A;c__Clostridia;o__Peptostreptococcales;f__Anaerovoracaceae;g__UBA3738
RUG101	d__Bacteria;p__Bacteroidetes;c__Bacteroidia;o__Bacteroidales;f__Prevotellaceae;g__Prevotella	d__Bacteria (1.00);p__Bacteroidetes (0.96);c__Bacteroidia (0.95);o__Bacteroidales (0.95);f__Prevotellaceae (0.75);g__Prevotella (0.59)	d__Bacteria (1.00);p__Bacteroidetes (0.96);c__Bacteroidia (0.95);o__Bacteroidales (0.95);f__Prevotellaceae (0.75);g__Prevotella (0.59)	d__Bacteria (99.90%);p__Bacteroidetes (99.04%);c__Bacteroidia (98.54%);o__Bacteroidales (98.49%);f__Prevotellaceae (93.72%);g__Prevotella (92.81%);s__Prevotella sp. AGR2160 (8.70%)	d__Bacteria;p__Bacteroidota;c__Bacteroidia;o__Bacteroidales;f__Bacteroidaceae;g__Prevotella
RUG102	d__Bacteria;p__Firmicutes;c__Negativicutes;o__Veillonellales;f__Veillonellaceae	d__Bacteria (0.99);p__Firmicutes (0.95);c__Negativicutes (0.87);o__Selenomonadales (0.82);f__Selenomonadaceae (0.82);g__Selenomonas (0.51);s__Selenomonas bovis (0.37)	d__Bacteria (0.99);p__Firmicutes (0.95);c__Negativicutes (0.87);o__Selenomonadales (0.82);f__Selenomonadaceae (0.82);g__Selenomonas (0.51)	d__Bacteria (99.74%);p__Firmicutes (96.19%);c__Negativicutes (85.53%);o__Selenomonadales (81.45%);f__Selenomonadaceae (80.63%);g__Selenomonas (70.03%);s__Selenomonas bovis (51.72%)	d__Bacteria;p__Firmicutes_C;c__Negativicutes;o__Selenomonadales;f__Selenomonadaceae;g__Selenomonas_C
RUG103	d__Bacteria;p__Firmicutes;c__Clostridia;o__Clostridiales	d__Bacteria (0.99);p__Firmicutes (0.76);c__Clostridia (0.55);o__Clostridiales (0.52);f__NA;g__NA;s__Clostridiales bacterium (0.10)	d__Bacteria (0.99);p__Firmicutes (0.76);c__Clostridia (0.55);o__Clostridiales (0.52)	d__Bacteria (99.11%);p__Firmicutes (88.82%);c__Clostridia (78.78%);o__Clostridiales (77.40%);f__NA;g__NA;s__Clostridiales bacterium (15.12%)	d__Bacteria;p__Firmicutes_A;c__Clostridia;o__Christensenellales;f__CAG-74;g__UBA2862
RUG104	d__Bacteria;p__Firmicutes;c__Clostridia;o__Clostridiales	d__Bacteria (0.99);p__Firmicutes (0.87);c__Clostridia (0.29);o__Clostridiales (0.28)	d__Bacteria (0.99);p__Firmicutes (0.87)	d__Bacteria (99.68%);p__Firmicutes (94.72%);c__NA;o__NA;f__NA;g__NA;s__Firmicutes bacterium CAG:170 (9.80%)	d__Bacteria;p__Firmicutes_A;c__Clostridia;o__Oscillospirales;f__Oscillospiraceae;g__CAG-110;s__GCA_002393625.1
RUG105	d__Bacteria;p__Firmicutes;c__Clostridia;o__Clostridiales	d__Bacteria (1.00);p__Firmicutes (0.99);c__Clostridia (0.98);o__Clostridiales (0.98);f__Ruminococcaceae (0.95);g__NA;s__Ruminococcaceae bacterium P7 (0.93)	d__Bacteria (1.00);p__Firmicutes (0.99);c__Clostridia (0.98);o__Clostridiales (0.98);f__Ruminococcaceae (0.95);g__NA;s__Ruminococcaceae bacterium P7 (0.93)	d__Bacteria (100.00%);p__Firmicutes (99.21%);c__Clostridia (98.53%);o__Clostridiales (98.53%);f__Ruminococcaceae (94.43%);g__NA;s__Ruminococcaceae bacterium P7 (90.39%)	d__Bacteria;p__Firmicutes_A;c__Clostridia;o__Oscillospirales;f__DTU089;g__Ruminococcus_E;s__GCF_900100595.1
RUG106	d__Bacteria;p__Bacteroidetes;c__Bacteroidia;o__Bacteroidales;f__Prevotellaceae;g__Prevotella	d__Bacteria (1.00);p__Bacteroidetes (0.89);c__Bacteroidia (0.87);o__Bacteroidales (0.87);f__Prevotellaceae (0.64);g__Prevotella (0.35)	d__Bacteria (1.00);p__Bacteroidetes (0.89);c__Bacteroidia (0.87);o__Bacteroidales (0.87);f__Prevotellaceae (0.64)	d__Bacteria (99.88%);p__Bacteroidetes (95.81%);c__Bacteroidia (95.05%);o__Bacteroidales (94.99%);f__Prevotellaceae (87.83%);g__Prevotella (84.51%)	d__Bacteria;p__Bacteroidota;c__Bacteroidia;o__Bacteroidales;f__Bacteroidaceae;g__Prevotella
RUG107	d__Bacteria;p__Bacteroidetes;c__Bacteroidia;o__Bacteroidales;f__Prevotellaceae	d__Bacteria (0.99);p__Bacteroidetes (0.92);c__Bacteroidia (0.91);o__Bacteroidales (0.91);f__Prevotellaceae (0.78);g__Prevotella (0.45)	d__Bacteria (0.99);p__Bacteroidetes (0.92);c__Bacteroidia (0.91);o__Bacteroidales (0.91);f__Prevotellaceae (0.78)	d__Bacteria (99.54%);p__Bacteroidetes (96.32%);c__Bacteroidia (95.90%);o__Bacteroidales (95.86%);f__Prevotellaceae (90.15%);g__Prevotella (86.10%)	d__Bacteria;p__Bacteroidota;c__Bacteroidia;o__Bacteroidales;f__Bacteroidaceae;g__Prevotella
RUG108	d__Bacteria;p__Bacteroidetes;c__Bacteroidia;o__Bacteroidales;f__Prevotellaceae;g__Prevotella	d__Bacteria (1.00);p__Bacteroidetes (0.95);c__Bacteroidia (0.95);o__Bacteroidales (0.95);f__Prevotellaceae (0.90);g__Prevotella (0.77)	d__Bacteria (1.00);p__Bacteroidetes (0.95);c__Bacteroidia (0.95);o__Bacteroidales (0.95);f__Prevotellaceae (0.90);g__Prevotella (0.77)	d__Bacteria (99.88%);p__Bacteroidetes (97.49%);c__Bacteroidia (97.13%);o__Bacteroidales (97.13%);f__Prevotellaceae (93.98%);g__Prevotella (92.62%);s__Prevotella sp. ne3005 (23.56%)	d__Bacteria;p__Bacteroidota;c__Bacteroidia;o__Bacteroidales;f__Bacteroidaceae;g__Prevotella
RUG109	d__Bacteria;p__Firmicutes;c__Clostridia;o__Clostridiales	d__Bacteria (0.99);p__Firmicutes (0.92);c__Clostridia (0.87);o__Clostridiales (0.87);f__Ruminococcaceae (0.53);g__Ruminococcus (0.22);s__Ruminococcus bromii (0.13) | d__Bacteria (0.99);p__Firmicutes (0.92);c__Clostridia (0.87);o__Clostridiales (0.87);f__Ruminococcaceae (0.53);g__NA;s__Ruminococcaceae bacterium P7 (0.14)	d__Bacteria (0.99);p__Firmicutes (0.92);c__Clostridia (0.87);o__Clostridiales (0.87);f__Ruminococcaceae (0.53)	d__Bacteria (99.59%);p__Firmicutes (97.44%);c__Clostridia (94.42%);o__Clostridiales (94.32%);f__Ruminococcaceae (76.45%);g__Ruminococcus (49.46%);s__Ruminococcus bromii (38.61%)	d__Bacteria;p__Firmicutes_A;c__Clostridia;o__Oscillospirales;f__DTU089;g__Ruminococcus_E
RUG110	d__Bacteria;p__Firmicutes;c__Clostridia;o__Clostridiales	d__Bacteria (0.99);p__Firmicutes (0.91);c__Clostridia (0.86);o__Clostridiales (0.86);f__Ruminococcaceae (0.23)	d__Bacteria (0.99);p__Firmicutes (0.91);c__Clostridia (0.86);o__Clostridiales (0.86)	d__Bacteria (99.00%);p__Firmicutes (97.15%);c__Clostridia (95.09%);o__Clostridiales (95.09%);f__Ruminococcaceae (60.90%);g__NA;s__Ruminococcaceae bacterium P7 (16.60%)	d__Bacteria;p__Firmicutes_A;c__Clostridia;o__Oscillospirales;f__DTU089;g__Ruminococcus_E
RUG111	d__Bacteria;p__Firmicutes;c__Clostridia;o__Clostridiales	d__Bacteria (1.00);p__Firmicutes (0.91);c__Clostridia (0.88);o__Clostridiales (0.88);f__NA;g__NA;s__Clostridiales bacterium (0.81)	d__Bacteria (1.00);p__Firmicutes (0.91);c__Clostridia (0.88);o__Clostridiales (0.88);f__NA;g__NA;s__Clostridiales bacterium (0.81)	d__Bacteria (99.87%);p__Firmicutes (95.39%);c__Clostridia (93.07%);o__Clostridiales (93.07%);f__NA;g__NA;s__Clostridiales bacterium (78.77%)	d__Bacteria;p__Firmicutes_A;c__Clostridia;o__Christensenellales;f__CAG-74;g__GCA-900199385
RUG112	d__Bacteria;p__Bacteroidetes;c__Bacteroidia;o__Bacteroidales;f__Prevotellaceae	d__Bacteria (0.99);p__Bacteroidetes (0.88);c__Bacteroidia (0.86);o__Bacteroidales (0.86);f__Prevotellaceae (0.67);g__Prevotella (0.46)	d__Bacteria (0.99);p__Bacteroidetes (0.88);c__Bacteroidia (0.86);o__Bacteroidales (0.86);f__Prevotellaceae (0.67)	d__Bacteria (99.61%);p__Bacteroidetes (93.32%);c__Bacteroidia (92.24%);o__Bacteroidales (92.01%);f__Prevotellaceae (80.70%);g__Prevotella (77.27%)	d__Bacteria;p__Bacteroidota;c__Bacteroidia;o__Bacteroidales;f__Bacteroidaceae;g__Prevotella
RUG113	d__Bacteria;p__Firmicutes;c__Negativicutes;o__Selenomonadales	d__Bacteria (0.99);p__Firmicutes (0.96);c__Negativicutes (0.89);o__Acidaminococcales (0.77);f__Acidaminococcaceae (0.77);g__Succiniclasticum (0.59);s__Succiniclasticum ruminis (0.59)	d__Bacteria (0.99);p__Firmicutes (0.96);c__Negativicutes (0.89);o__Acidaminococcales (0.77);f__Acidaminococcaceae (0.77);g__Succiniclasticum (0.59);s__Succiniclasticum ruminis (0.59)	d__Bacteria (99.94%);p__Firmicutes (97.91%);c__Negativicutes (88.58%);o__Acidaminococcales (76.93%);f__Acidaminococcaceae (76.93%);g__Succiniclasticum (63.48%);s__Succiniclasticum ruminis (63.48%)	d__Bacteria;p__Firmicutes_C;c__Negativicutes;o__Acidaminococcales;f__Acidaminococcaceae;g__Succiniclasticum;s__GCA_002481665.1
RUG114	d__Bacteria;p__Firmicutes;c__Negativicutes;o__Veillonellales;f__Veillonellaceae	d__Bacteria (1.00);p__Firmicutes (0.95);c__Negativicutes (0.86);o__Selenomonadales (0.80);f__Selenomonadaceae (0.79);g__Selenomonas (0.15)	d__Bacteria (1.00);p__Firmicutes (0.95);c__Negativicutes (0.86);o__Selenomonadales (0.80);f__Selenomonadaceae (0.79)	d__Bacteria (99.89%);p__Firmicutes (97.91%);c__Negativicutes (88.07%);o__Selenomonadales (82.82%);f__Selenomonadaceae (81.80%);g__Selenomonas (54.66%);s__Selenomonas ruminantium (26.51%)	d__Bacteria;p__Firmicutes_C;c__Negativicutes;o__Selenomonadales;f__Selenomonadaceae;g__Selenomonas
RUG115	d__Bacteria;p__Firmicutes;c__Clostridia;o__Clostridiales;f__Lachnospiraceae	d__Bacteria (1.00);p__Firmicutes (0.99);c__Clostridia (0.96);o__Clostridiales (0.96);f__Lachnospiraceae (0.87);g__Roseburia (0.84)	d__Bacteria (1.00);p__Firmicutes (0.99);c__Clostridia (0.96);o__Clostridiales (0.96);f__Lachnospiraceae (0.87);g__Roseburia (0.84)	d__Bacteria (100.00%);p__Firmicutes (99.31%);c__Clostridia (97.53%);o__Clostridiales (97.53%);f__Lachnospiraceae (90.43%);g__Roseburia (82.89%);s__Roseburia sp. CAG:45 (54.52%)	d__Bacteria;p__Firmicutes_A;c__Clostridia;o__Lachnospirales;f__Lachnospiraceae;g__CAG-45
RUG116	d__Bacteria;p__Bacteroidetes;c__Bacteroidia;o__Bacteroidales;f__Prevotellaceae;g__Prevotella	d__Bacteria (1.00);p__Bacteroidetes (0.94);c__Bacteroidia (0.94);o__Bacteroidales (0.94);f__Prevotellaceae (0.89);g__Prevotella (0.75)	d__Bacteria (1.00);p__Bacteroidetes (0.94);c__Bacteroidia (0.94);o__Bacteroidales (0.94);f__Prevotellaceae (0.89);g__Prevotella (0.75)	d__Bacteria (99.77%);p__Bacteroidetes (96.40%);c__Bacteroidia (96.10%);o__Bacteroidales (96.10%);f__Prevotellaceae (91.70%);g__Prevotella (89.51%);s__Prevotella sp. ne3005 (24.00%)	d__Bacteria;p__Bacteroidota;c__Bacteroidia;o__Bacteroidales;f__Bacteroidaceae;g__Prevotella;s__GCA_002351735.1
RUG117	d__Bacteria;p__Firmicutes;c__Clostridia;o__Clostridiales	d__Bacteria (0.99);p__Firmicutes (0.94);c__Clostridia (0.83);o__Clostridiales (0.83);f__Lachnospiraceae (0.71)	d__Bacteria (0.99);p__Firmicutes (0.94);c__Clostridia (0.83);o__Clostridiales (0.83);f__Lachnospiraceae (0.71)	d__Bacteria (99.81%);p__Firmicutes (97.61%);c__Clostridia (91.69%);o__Clostridiales (91.69%);f__Lachnospiraceae (78.50%);g__Oribacterium (50.65%);s__Oribacterium sp. WCC10 (12.85%)	d__Bacteria;p__Firmicutes_A;c__Clostridia;o__Lachnospirales;f__Lachnospiraceae;g__Oribacterium;s__GCA_002350265.1
RUG118	d__Bacteria;p__Firmicutes;c__Clostridia;o__Clostridiales	d__Bacteria (1.00);p__Firmicutes (1.00);c__Clostridia (1.00);o__Clostridiales (1.00);f__Eubacteriaceae (0.99);g__Eubacterium (0.99);s__Eubacterium pyruvativorans (0.99)	d__Bacteria (1.00);p__Firmicutes (1.00);c__Clostridia (1.00);o__Clostridiales (1.00);f__Eubacteriaceae (0.99);g__Eubacterium (0.99);s__Eubacterium pyruvativorans (0.99)	d__Bacteria (100.00%);p__Firmicutes (99.94%);c__Clostridia (99.56%);o__Clostridiales (99.49%);f__Eubacteriaceae (98.73%);g__Eubacterium (98.67%);s__Eubacterium pyruvativorans (98.60%)	d__Bacteria;p__Firmicutes_A;c__Clostridia;o__Peptostreptococcales;f__Anaerovoracaceae;g__Eubacterium_A;s__Eubacterium_A pyruvativorans
RUG119	d__Bacteria;p__Firmicutes;c__Clostridia;o__Clostridiales	d__Bacteria (1.00);p__Firmicutes (0.98);c__Clostridia (0.95);o__Clostridiales (0.95);f__Clostridiales Family XIII. Incertae Sedis (0.88);g__Mobilibacterium (0.85);s__Mobilibacterium timonense (0.85)	d__Bacteria (1.00);p__Firmicutes (0.98);c__Clostridia (0.95);o__Clostridiales (0.95);f__Clostridiales Family XIII. Incertae Sedis (0.88);g__Mobilibacterium (0.85);s__Mobilibacterium timonense (0.85)	d__Bacteria (99.93%);p__Firmicutes (98.81%);c__Clostridia (96.68%);o__Clostridiales (96.55%);f__Clostridiales Family XIII. Incertae Sedis (84.94%);g__Mobilibacterium (82.48%);s__Mobilibacterium timonense (82.48%)	d__Bacteria;p__Firmicutes_A;c__Clostridia;o__Peptostreptococcales;f__Anaerovoracaceae;g__Mogibacterium
RUG120	d__Archaea;p__Euryarchaeota;c__Methanobacteria;o__Methanobacteriales;f__Methanobacteriaceae;g__Methanobrevibacter	d__Archaea (0.96);p__Euryarchaeota (0.96);c__Methanobacteria (0.96);o__Methanobacteriales (0.96);f__Methanobacteriaceae (0.96);g__Methanobrevibacter (0.93)	d__Archaea (0.96);p__Euryarchaeota (0.96);c__Methanobacteria (0.96);o__Methanobacteriales (0.96);f__Methanobacteriaceae (0.96);g__Methanobrevibacter (0.93)	d__Archaea (92.55%);p__Euryarchaeota (92.44%);c__Methanobacteria (92.27%);o__Methanobacteriales (92.27%);f__Methanobacteriaceae (92.22%);g__Methanobrevibacter (90.40%)	d__Archaea;p__Euryarchaeota;c__Methanobacteria;o__Methanobacteriales;f__Methanobacteriaceae;g__Methanobrevibacter_B
RUG121	d__Archaea;p__Euryarchaeota;c__Methanobacteria;o__Methanobacteriales;f__Methanobacteriaceae;g__Methanobrevibacter	d__Archaea (0.94);p__Euryarchaeota (0.94);c__Methanobacteria (0.94);o__Methanobacteriales (0.94);f__Methanobacteriaceae (0.94);g__Methanobrevibacter (0.92)	d__Archaea (0.94);p__Euryarchaeota (0.94);c__Methanobacteria (0.94);o__Methanobacteriales (0.94);f__Methanobacteriaceae (0.94);g__Methanobrevibacter (0.92)	d__Archaea (92.06%);p__Euryarchaeota (92.00%);c__Methanobacteria (91.84%);o__Methanobacteriales (91.84%);f__Methanobacteriaceae (91.78%);g__Methanobrevibacter (90.48%)	d__Archaea;p__Euryarchaeota;c__Methanobacteria;o__Methanobacteriales;f__Methanobacteriaceae
RUG122	d__Bacteria;p__Firmicutes;c__Clostridia;o__Clostridiales	d__Bacteria (0.99);p__Firmicutes (0.78);c__Clostridia (0.64);o__Clostridiales (0.63);f__Ruminococcaceae (0.13)	d__Bacteria (0.99);p__Firmicutes (0.78);c__Clostridia (0.64);o__Clostridiales (0.63)	d__Bacteria (98.60%);p__Firmicutes (94.22%);c__Clostridia (88.51%);o__Clostridiales (88.16%);f__Clostridiaceae (21.94%);g__Clostridium (20.77%);s__Clostridium sp. CAG:964 (7.76%)	d__Bacteria;p__Firmicutes_A;c__Clostridia;o__Oscillospirales;f__DTU089
RUG123	d__Bacteria;p__Firmicutes;c__Bacilli;o__Lactobacillales;f__Lactobacillaceae;g__Sharpea	d__Bacteria (1.00);p__Firmicutes (1.00);c__Bacilli (0.97);o__Lactobacillales (0.97);f__Lactobacillaceae (0.97);g__Sharpea (0.97);s__Sharpea azabuensis (0.97)	d__Bacteria (1.00);p__Firmicutes (1.00);c__Bacilli (0.97);o__Lactobacillales (0.97);f__Lactobacillaceae (0.97);g__Sharpea (0.97);s__Sharpea azabuensis (0.97)	d__Bacteria (100.00%);p__Firmicutes (99.95%);c__Bacilli (98.36%);o__Lactobacillales (98.31%);f__Lactobacillaceae (98.21%);g__Sharpea (98.21%);s__Sharpea azabuensis (98.21%)	d__Bacteria;p__Firmicutes;c__Bacilli;o__Erysipelotrichales;f__Erysipelatoclostridiaceae;g__Sharpea;s__Sharpea azabuensis
RUG124	d__Bacteria;p__Bacteroidetes;c__Bacteroidia;o__Bacteroidales;f__Prevotellaceae;g__Prevotella	d__Bacteria (1.00);p__Bacteroidetes (0.93);c__Bacteroidia (0.93);o__Bacteroidales (0.93);f__Prevotellaceae (0.79);g__Prevotella (0.43)	d__Bacteria (1.00);p__Bacteroidetes (0.93);c__Bacteroidia (0.93);o__Bacteroidales (0.93);f__Prevotellaceae (0.79)	d__Bacteria (99.94%);p__Bacteroidetes (98.02%);c__Bacteroidia (97.57%);o__Bacteroidales (97.57%);f__Prevotellaceae (93.22%);g__Prevotella (86.71%)	d__Bacteria;p__Bacteroidota;c__Bacteroidia;o__Bacteroidales;f__Bacteroidaceae;g__Prevotella;s__GCA_002350925.1
RUG125	d__Bacteria;p__Bacteroidetes;c__Bacteroidia;o__Bacteroidales	d__Bacteria (0.99);p__Bacteroidetes (0.49);c__Bacteroidia (0.19);o__Bacteroidales (0.18)	d__Bacteria (0.99)	d__Bacteria (99.50%);p__NA;c__NA;o__NA;f__NA;g__NA;s__bacterium P3 (5.13%)	d__Bacteria;p__Bacteroidota;c__Bacteroidia;o__Bacteroidales;f__WCHB1-69;g__F23-D06;s__GCA_002392905.1
RUG126	d__Bacteria;p__Bacteroidetes;c__Bacteroidia;o__Bacteroidales;f__Prevotellaceae;g__Prevotella	d__Bacteria (1.00);p__Bacteroidetes (0.96);c__Bacteroidia (0.96);o__Bacteroidales (0.96);f__Prevotellaceae (0.94);g__Prevotella (0.86);s__Prevotella ruminicola (0.19)	d__Bacteria (1.00);p__Bacteroidetes (0.96);c__Bacteroidia (0.96);o__Bacteroidales (0.96);f__Prevotellaceae (0.94);g__Prevotella (0.86)	d__Bacteria (99.78%);p__Bacteroidetes (96.94%);c__Bacteroidia (96.73%);o__Bacteroidales (96.69%);f__Prevotellaceae (93.49%);g__Prevotella (92.08%);s__Prevotella ruminicola (57.39%)	d__Bacteria;p__Bacteroidota;c__Bacteroidia;o__Bacteroidales;f__Bacteroidaceae;g__Prevotella
RUG127	d__Bacteria;p__Firmicutes;c__Clostridia;o__Clostridiales;f__Ruminococcaceae;g__Ruminococcus	d__Bacteria (1.00);p__Firmicutes (0.98);c__Clostridia (0.97);o__Clostridiales (0.97);f__Ruminococcaceae (0.94);g__Ruminococcus (0.92);s__Ruminococcus flavefaciens (0.77)	d__Bacteria (1.00);p__Firmicutes (0.98);c__Clostridia (0.97);o__Clostridiales (0.97);f__Ruminococcaceae (0.94);g__Ruminococcus (0.92);s__Ruminococcus flavefaciens (0.77)	d__Bacteria (99.76%);p__Firmicutes (99.04%);c__Clostridia (97.98%);o__Clostridiales (97.88%);f__Ruminococcaceae (93.46%);g__Ruminococcus (92.16%);s__Ruminococcus flavefaciens (85.53%)	d__Bacteria;p__Firmicutes_A;c__Clostridia;o__Oscillospirales;f__Ruminococcaceae;g__Ruminococcus
RUG128	d__Bacteria;p__Firmicutes;c__Clostridia;o__Clostridiales	d__Bacteria (1.00);p__Firmicutes (0.97);c__Clostridia (0.93);o__Clostridiales (0.93);f__Lachnospiraceae (0.57)	d__Bacteria (1.00);p__Firmicutes (0.97);c__Clostridia (0.93);o__Clostridiales (0.93);f__Lachnospiraceae (0.57)	d__Bacteria (99.74%);p__Firmicutes (98.59%);c__Clostridia (97.10%);o__Clostridiales (97.10%);f__Lachnospiraceae (79.91%);g__NA;s__Lachnospiraceae bacterium (19.61%)	d__Bacteria;p__Firmicutes_A;c__Clostridia;o__Lachnospirales;f__Lachnospiraceae;g__Eubacterium_Q;s__GCA_002349545.1
RUG129	d__Bacteria;p__Elusimicrobia;c__Elusimicrobia;o__Elusimicrobiales;f__Elusimicrobiaceae;g__Elusimicrobium	d__Bacteria (1.00);p__Elusimicrobia (0.93);c__Elusimicrobia (0.93);o__Elusimicrobiales (0.93);f__Elusimicrobiaceae (0.93);g__Elusimicrobium (0.93);s__Elusimicrobium sp. An273 (0.87)	d__Bacteria (1.00);p__Elusimicrobia (0.93);c__Elusimicrobia (0.93);o__Elusimicrobiales (0.93);f__Elusimicrobiaceae (0.93);g__Elusimicrobium (0.93);s__Elusimicrobium sp. An273 (0.87)	d__Bacteria (99.55%);p__Elusimicrobia (89.36%);c__Elusimicrobia (88.82%);o__Elusimicrobiales (88.82%);f__Elusimicrobiaceae (88.82%);g__Elusimicrobium (88.82%);s__Elusimicrobium sp. An273 (84.85%)	d__Bacteria;p__Elusimicrobiota;c__Elusimicrobia;o__Elusimicrobiales;f__Elusimicrobiaceae;g__UBA1436
RUG130	d__Bacteria;p__Elusimicrobia;c__Elusimicrobia;o__Elusimicrobiales;f__Elusimicrobiaceae;g__Elusimicrobium	d__Bacteria (1.00);p__Elusimicrobia (0.91);c__Elusimicrobia (0.91);o__Elusimicrobiales (0.91);f__Elusimicrobiaceae (0.91);g__Elusimicrobium (0.91);s__Elusimicrobium sp. An273 (0.87)	d__Bacteria (1.00);p__Elusimicrobia (0.91);c__Elusimicrobia (0.91);o__Elusimicrobiales (0.91);f__Elusimicrobiaceae (0.91);g__Elusimicrobium (0.91);s__Elusimicrobium sp. An273 (0.87)	d__Bacteria (99.32%);p__Elusimicrobia (85.65%);c__Elusimicrobia (84.71%);o__Elusimicrobiales (84.71%);f__Elusimicrobiaceae (84.71%);g__Elusimicrobium (84.71%);s__Elusimicrobium sp. An273 (81.13%)	d__Bacteria;p__Elusimicrobiota;c__Elusimicrobia;o__Elusimicrobiales;f__Elusimicrobiaceae;g__UBA1436
RUG131	d__Bacteria;p__Firmicutes;c__Erysipelotrichia;o__Erysipelotrichales;f__Erysipelotrichaceae	d__Bacteria (0.99);p__Firmicutes (0.86);c__Erysipelotrichia (0.45);o__Erysipelotrichales (0.45);f__Erysipelotrichaceae (0.45);g__Coprobacillus (0.44);s__Coprobacillus sp. CAG:826 (0.43)	d__Bacteria (0.99);p__Firmicutes (0.86)	d__Bacteria (99.60%);p__Firmicutes (91.53%);c__Erysipelotrichia (47.21%);o__Erysipelotrichales (47.21%);f__Erysipelotrichaceae (47.21%);g__Coprobacillus (44.32%);s__Coprobacillus sp. CAG:826 (42.33%)	d__Bacteria;p__Firmicutes;c__Bacilli;o__RFN20;f__CAG-826
RUG132	d__Bacteria;p__Firmicutes;c__Clostridia;o__Clostridiales	d__Bacteria (0.99);p__Firmicutes (0.84);c__Clostridia (0.75);o__Clostridiales (0.74);f__Ruminococcaceae (0.15)	d__Bacteria (0.99);p__Firmicutes (0.84);c__Clostridia (0.75);o__Clostridiales (0.74)	d__Bacteria (99.04%);p__Firmicutes (95.01%);c__Clostridia (91.33%);o__Clostridiales (90.88%);f__Clostridiaceae (41.47%);g__Clostridium (40.91%);s__Clostridium sp. CAG:352 (32.63%)	d__Bacteria;p__Firmicutes_A;c__Clostridia;o__Oscillospirales;f__DTU089;g__UBA1213
RUG133	d__Bacteria;p__Actinobacteria;c__Actinobacteria;o__Bifidobacteriales;f__Bifidobacteriaceae;g__Bifidobacterium;s__Bifidobacterium merycicum	d__Bacteria (1.00);p__Actinobacteria (0.99);c__Actinobacteria (0.98);o__Bifidobacteriales (0.98);f__Bifidobacteriaceae (0.97);g__Bifidobacterium (0.96);s__Bifidobacterium merycicum (0.60)	d__Bacteria (1.00);p__Actinobacteria (0.99);c__Actinobacteria (0.98);o__Bifidobacteriales (0.98);f__Bifidobacteriaceae (0.97);g__Bifidobacterium (0.96);s__Bifidobacterium merycicum (0.60)	d__Bacteria (100.00%);p__Actinobacteria (99.93%);c__Actinobacteria (99.93%);o__Bifidobacteriales (99.93%);f__Bifidobacteriaceae (99.93%);g__Bifidobacterium (99.80%);s__Bifidobacterium merycicum (90.39%)	d__Bacteria;p__Actinobacteriota;c__Actinobacteria;o__Actinomycetales;f__Bifidobacteriaceae;g__Bifidobacterium;s__Bifidobacterium merycicum
RUG134	d__Bacteria;p__Bacteroidetes;c__Bacteroidia;o__Bacteroidales	d__Bacteria (1.00);p__Bacteroidetes (0.15);c__Bacteroidia (0.11);o__Bacteroidales (0.11)	d__Bacteria (1.00)	d__Bacteria (99.81%);p__NA;c__NA;o__NA;f__NA;g__NA;s__bacterium P3 (57.44%)	d__Bacteria;p__Bacteroidota;c__Bacteroidia;o__Bacteroidales;f__P3;g__P3
RUG135	d__Bacteria;p__Firmicutes;c__Clostridia;o__Clostridiales	d__Bacteria (1.00);p__Firmicutes (0.86);c__Clostridia (0.72);o__Clostridiales (0.71);f__Ruminococcaceae (0.24);g__NA;s__Ruminococcaceae bacterium P7 (0.12)	d__Bacteria (1.00);p__Firmicutes (0.86);c__Clostridia (0.72);o__Clostridiales (0.71)	d__Bacteria (99.40%);p__Firmicutes (95.34%);c__Clostridia (90.56%);o__Clostridiales (90.40%);f__Ruminococcaceae (51.36%);g__NA;s__Ruminococcaceae bacterium P7 (15.78%)	d__Bacteria;p__Firmicutes_A;c__Clostridia;o__Oscillospirales;f__DTU089;g__Ruminococcus_E
RUG136	d__Bacteria;p__Bacteroidetes;c__Bacteroidia;o__Bacteroidales;f__Prevotellaceae;g__Prevotella	d__Bacteria (1.00);p__Bacteroidetes (0.96);c__Bacteroidia (0.96);o__Bacteroidales (0.95);f__Prevotellaceae (0.85);g__Prevotella (0.81);s__Prevotella multisaccharivorax (0.57)	d__Bacteria (1.00);p__Bacteroidetes (0.96);c__Bacteroidia (0.96);o__Bacteroidales (0.95);f__Prevotellaceae (0.85);g__Prevotella (0.81);s__Prevotella multisaccharivorax (0.57)	d__Bacteria (99.92%);p__Bacteroidetes (98.39%);c__Bacteroidia (97.92%);o__Bacteroidales (97.62%);f__Prevotellaceae (90.19%);g__Prevotella (89.64%);s__Prevotella multisaccharivorax (60.59%)	d__Bacteria;p__Bacteroidota;c__Bacteroidia;o__Bacteroidales;f__Bacteroidaceae;g__Prevotella;s__Prevotella sp5
RUG137	d__Bacteria;p__Bacteroidetes;c__Bacteroidia;o__Bacteroidales;f__Prevotellaceae;g__Prevotella	d__Bacteria (1.00);p__Bacteroidetes (0.97);c__Bacteroidia (0.96);o__Bacteroidales (0.96);f__Prevotellaceae (0.63);g__Prevotella (0.54);s__Prevotella multisaccharivorax (0.16)	d__Bacteria (1.00);p__Bacteroidetes (0.97);c__Bacteroidia (0.96);o__Bacteroidales (0.96);f__Prevotellaceae (0.63);g__Prevotella (0.54)	d__Bacteria (99.95%);p__Bacteroidetes (98.80%);c__Bacteroidia (98.48%);o__Bacteroidales (98.43%);f__Prevotellaceae (90.48%);g__Prevotella (89.75%);s__Prevotella multisaccharivorax (38.66%)	d__Bacteria;p__Bacteroidota;c__Bacteroidia;o__Bacteroidales;f__Bacteroidaceae;g__Prevotella;s__Prevotella sp6
RUG138	d__Bacteria;p__Firmicutes;c__Clostridia;o__Clostridiales	d__Bacteria (1.00);p__Firmicutes (1.00);c__Clostridia (0.99);o__Clostridiales (0.99);f__Ruminococcaceae (0.98);g__NA;s__Ruminococcaceae bacterium P7 (0.96)	d__Bacteria (1.00);p__Firmicutes (1.00);c__Clostridia (0.99);o__Clostridiales (0.99);f__Ruminococcaceae (0.98);g__NA;s__Ruminococcaceae bacterium P7 (0.96)	d__Bacteria (100.00%);p__Firmicutes (99.76%);c__Clostridia (99.64%);o__Clostridiales (99.64%);f__Ruminococcaceae (98.01%);g__NA;s__Ruminococcaceae bacterium P7 (96.44%)	d__Bacteria;p__Firmicutes_A;c__Clostridia;o__Oscillospirales;f__DTU089;g__Ruminococcus_E;s__GCF_900100595.1
RUG139	d__Bacteria;p__Bacteroidetes;c__Bacteroidia;o__Bacteroidales;f__Prevotellaceae;g__Prevotella	d__Bacteria (1.00);p__Bacteroidetes (0.93);c__Bacteroidia (0.93);o__Bacteroidales (0.93);f__Prevotellaceae (0.79);g__Prevotella (0.43)	d__Bacteria (1.00);p__Bacteroidetes (0.93);c__Bacteroidia (0.93);o__Bacteroidales (0.93);f__Prevotellaceae (0.79)	d__Bacteria (99.94%);p__Bacteroidetes (98.59%);c__Bacteroidia (98.26%);o__Bacteroidales (98.26%);f__Prevotellaceae (93.70%);g__Prevotella (87.01%)	d__Bacteria;p__Bacteroidota;c__Bacteroidia;o__Bacteroidales;f__Bacteroidaceae;g__Prevotella;s__GCA_002350925.1
RUG140	d__Bacteria;p__Firmicutes;c__Negativicutes;o__Selenomonadales	d__Bacteria (1.00);p__Firmicutes (0.99);c__Negativicutes (0.96);o__Acidaminococcales (0.95);f__Acidaminococcaceae (0.95);g__Succiniclasticum (0.94);s__Succiniclasticum ruminis (0.94)	d__Bacteria (1.00);p__Firmicutes (0.99);c__Negativicutes (0.96);o__Acidaminococcales (0.95);f__Acidaminococcaceae (0.95);g__Succiniclasticum (0.94);s__Succiniclasticum ruminis (0.94)	d__Bacteria (99.90%);p__Firmicutes (99.11%);c__Negativicutes (94.40%);o__Acidaminococcales (91.98%);f__Acidaminococcaceae (91.98%);g__Succiniclasticum (91.38%);s__Succiniclasticum ruminis (91.38%)	d__Bacteria;p__Firmicutes_C;c__Negativicutes;o__Acidaminococcales;f__Acidaminococcaceae;g__Succiniclasticum;s__Succiniclasticum ruminis
RUG141	d__Bacteria;p__Firmicutes;c__Clostridia;o__Clostridiales	d__Bacteria (0.99);p__Firmicutes (0.91);c__Clostridia (0.27);o__Clostridiales (0.27) | d__Bacteria (0.99);p__Firmicutes (0.91);c__NA;o__NA;f__NA;g__NA;s__Firmicutes bacterium CAG:238 (0.14)	d__Bacteria (0.99);p__Firmicutes (0.91)	d__Bacteria (99.73%);p__Firmicutes (95.97%);c__NA;o__NA;f__NA;g__NA;s__Firmicutes bacterium CAG:238 (26.76%)	d__Bacteria;p__Firmicutes_A;c__Clostridia;o__Peptostreptococcales;f__Anaerovoracaceae;g__CAG-145
RUG142	d__Bacteria;p__Bacteroidetes;c__Bacteroidia;o__Bacteroidales	d__Bacteria (1.00);p__Bacteroidetes (0.92);c__Bacteroidia (0.89);o__Bacteroidales (0.88);f__Rikenellaceae (0.48);g__Alistipes (0.48)	d__Bacteria (1.00);p__Bacteroidetes (0.92);c__Bacteroidia (0.89);o__Bacteroidales (0.88)	d__Bacteria (100.00%);p__Bacteroidetes (96.27%);c__Bacteroidia (94.40%);o__Bacteroidales (93.44%);f__Rikenellaceae (58.09%);g__Alistipes (57.99%);s__Alistipes sp. CAG:435 (34.54%)	d__Bacteria;p__Bacteroidota;c__Bacteroidia;o__Bacteroidales;f__UBA932;g__RC9
RUG143	d__Bacteria;p__Bacteroidetes;c__Bacteroidia;o__Bacteroidales;f__Prevotellaceae;g__Prevotella	d__Bacteria (1.00);p__Bacteroidetes (0.94);c__Bacteroidia (0.93);o__Bacteroidales (0.92);f__Prevotellaceae (0.67);g__Prevotella (0.41)	d__Bacteria (1.00);p__Bacteroidetes (0.94);c__Bacteroidia (0.93);o__Bacteroidales (0.92);f__Prevotellaceae (0.67)	d__Bacteria (100.00%);p__Bacteroidetes (99.03%);c__Bacteroidia (98.46%);o__Bacteroidales (98.42%);f__Prevotellaceae (87.72%);g__Prevotella (86.71%)	d__Bacteria;p__Bacteroidota;c__Bacteroidia;o__Bacteroidales;f__Bacteroidaceae;g__Prevotella;s__UBA12356
RUG144	d__Bacteria;p__Bacteroidetes;c__Bacteroidia;o__Bacteroidales;f__Prevotellaceae;g__Prevotella	d__Bacteria (1.00);p__Bacteroidetes (0.97);c__Bacteroidia (0.97);o__Bacteroidales (0.96);f__Prevotellaceae (0.85);g__Prevotella (0.81);s__Prevotella multisaccharivorax (0.55)	d__Bacteria (1.00);p__Bacteroidetes (0.97);c__Bacteroidia (0.97);o__Bacteroidales (0.96);f__Prevotellaceae (0.85);g__Prevotella (0.81);s__Prevotella multisaccharivorax (0.55)	d__Bacteria (100.00%);p__Bacteroidetes (98.41%);c__Bacteroidia (97.66%);o__Bacteroidales (97.46%);f__Prevotellaceae (90.05%);g__Prevotella (89.61%);s__Prevotella multisaccharivorax (58.80%)	d__Bacteria;p__Bacteroidota;c__Bacteroidia;o__Bacteroidales;f__Bacteroidaceae;g__Prevotella;s__Prevotella sp5
RUG145	d__Bacteria;p__Firmicutes;c__Clostridia;o__Clostridiales;f__Lachnospiraceae	d__Bacteria (0.99);p__Firmicutes (0.92);c__Clostridia (0.70);o__Clostridiales (0.70);f__Lachnospiraceae (0.39)	d__Bacteria (0.99);p__Firmicutes (0.92);c__Clostridia (0.70);o__Clostridiales (0.70)	d__Bacteria (98.76%);p__Firmicutes (96.89%);c__Clostridia (92.34%);o__Clostridiales (92.02%);f__Lachnospiraceae (74.42%);g__NA;s__Lachnospiraceae bacterium XBD2001 (7.09%)	d__Bacteria;p__Firmicutes_A;c__Clostridia;o__Lachnospirales;f__Lachnospiraceae
RUG146	d__Bacteria;p__Firmicutes;c__Clostridia;o__Clostridiales	d__Bacteria (0.97);p__Firmicutes (0.66);c__Clostridia (0.26);o__Clostridiales (0.25)	d__Bacteria (0.97);p__Firmicutes (0.66)	d__Bacteria (99.15%);p__Firmicutes (88.78%);c__Clostridia (64.47%);o__Clostridiales (62.30%);f__Clostridiaceae (23.56%);g__Clostridium (21.68%);s__Clostridium sp. CAG:349 (11.31%)	d__Bacteria;p__Firmicutes_A;c__Clostridia;o__4C28d-15;f__UBA3700
RUG147	d__Bacteria;p__Firmicutes;c__Clostridia;o__Clostridiales	d__Bacteria (0.99);p__Firmicutes (0.88);c__Clostridia (0.61);o__Clostridiales (0.61);f__Lachnospiraceae (0.10)	d__Bacteria (0.99);p__Firmicutes (0.88);c__Clostridia (0.61);o__Clostridiales (0.61)	d__Bacteria (99.62%);p__Firmicutes (96.84%);c__Clostridia (87.35%);o__Clostridiales (87.30%);f__NA;g__NA;s__Clostridiales bacterium KLE1615 (15.81%)	d__Bacteria;p__Firmicutes_A;c__Clostridia;o__Lachnospirales;f__Lachnospiraceae;g__KLE1615
RUG148	d__Bacteria;p__Firmicutes;c__Clostridia;o__Clostridiales;f__Ruminococcaceae;g__Ruminococcus	d__Bacteria (1.00);p__Firmicutes (0.99);c__Clostridia (0.98);o__Clostridiales (0.98);f__Ruminococcaceae (0.94);g__Ruminococcus (0.92);s__Ruminococcus flavefaciens (0.79)	d__Bacteria (1.00);p__Firmicutes (0.99);c__Clostridia (0.98);o__Clostridiales (0.98);f__Ruminococcaceae (0.94);g__Ruminococcus (0.92);s__Ruminococcus flavefaciens (0.79)	d__Bacteria (99.88%);p__Firmicutes (99.53%);c__Clostridia (98.85%);o__Clostridiales (98.77%);f__Ruminococcaceae (94.47%);g__Ruminococcus (92.77%);s__Ruminococcus flavefaciens (83.95%)	d__Bacteria;p__Firmicutes_A;c__Clostridia;o__Oscillospirales;f__Ruminococcaceae;g__Ruminococcus
RUG149	d__Bacteria;p__Firmicutes;c__Clostridia;o__Clostridiales	d__Bacteria (0.99);p__Firmicutes (0.91);c__Clostridia (0.76);o__Clostridiales (0.76);f__Eubacteriaceae (0.48);g__Eubacterium (0.48);s__Eubacterium sp. CAG:180 (0.47)	d__Bacteria (0.99);p__Firmicutes (0.91);c__Clostridia (0.76);o__Clostridiales (0.76)	d__Bacteria (99.49%);p__Firmicutes (95.95%);c__Clostridia (89.66%);o__Clostridiales (89.21%);f__Eubacteriaceae (53.50%);g__Eubacterium (53.44%);s__Eubacterium sp. CAG:180 (49.97%)	d__Bacteria;p__Firmicutes_A;c__Clostridia;o__Oscillospirales;f__DTU089;g__CAG-180;s__UBA11907
RUG150	d__Bacteria;p__Firmicutes;c__Clostridia;o__Clostridiales	d__Bacteria (0.98);p__Firmicutes (0.75);c__Clostridia (0.35);o__Clostridiales (0.35);f__Clostridiaceae (0.25);g__Clostridium (0.25);s__Clostridium sp. CAG:568 (0.10)	d__Bacteria (0.98);p__Firmicutes (0.75)	d__Bacteria (98.51%);p__Firmicutes (87.38%);c__Clostridia (58.83%);o__Clostridiales (58.50%);f__Clostridiaceae (34.98%);g__Clostridium (34.08%);s__Clostridium sp. CAG:288 (14.19%)	d__Bacteria;p__Firmicutes;c__Bacilli;o__RFN20;f__CAG-288;g__UBA7642;s__GCA_002481535.1
RUG151	d__Bacteria;p__Firmicutes;c__Clostridia;o__Clostridiales;f__Lachnospiraceae	d__Bacteria (1.00);p__Firmicutes (0.88);c__Clostridia (0.66);o__Clostridiales (0.66);f__Lachnospiraceae (0.38)	d__Bacteria (1.00);p__Firmicutes (0.88);c__Clostridia (0.66);o__Clostridiales (0.66)	d__Bacteria (99.76%);p__Firmicutes (96.38%);c__Clostridia (90.76%);o__Clostridiales (90.66%);f__Lachnospiraceae (73.90%);g__NA;s__Lachnospiraceae bacterium XBD2001 (11.68%)	d__Bacteria;p__Firmicutes_A;c__Clostridia;o__Lachnospirales;f__Lachnospiraceae;g__UBA2887;s__GCA_002349765.1
RUG152	d__Bacteria;p__Bacteroidetes;c__Bacteroidia;o__Bacteroidales	d__Bacteria (0.98);p__Bacteroidetes (0.64);c__Bacteroidia (0.51);o__Bacteroidales (0.48)	d__Bacteria (0.98);p__Bacteroidetes (0.64);c__Bacteroidia (0.51)	d__Bacteria (99.43%);p__Bacteroidetes (88.19%);c__Bacteroidia (79.89%);o__Bacteroidales (78.35%);f__Paludibacteraceae (14.24%);g__Paludibacter (14.24%);s__Paludibacter propionicigenes (7.92%)	d__Bacteria;p__Bacteroidota;c__Bacteroidia;o__Bacteroidales;f__Paludibacteraceae;g__RF16
RUG153	d__Bacteria;p__Bacteroidetes;c__Bacteroidia;o__Bacteroidales	d__Bacteria (1.00);p__Bacteroidetes (0.19);c__Bacteroidia (0.15);o__Bacteroidales (0.15)	d__Bacteria (1.00)	d__Bacteria (99.65%);p__NA;c__NA;o__NA;f__NA;g__NA;s__bacterium P3 (53.59%)	d__Bacteria;p__Bacteroidota;c__Bacteroidia;o__Bacteroidales;f__P3;g__P3
RUG154	d__Bacteria;p__Firmicutes;c__Clostridia;o__Clostridiales	d__Bacteria (1.00);p__Firmicutes (0.99);c__Clostridia (0.96);o__Clostridiales (0.96);f__Lachnospiraceae (0.81);g__Blautia (0.80);s__uncultured Blautia sp. (0.78)	d__Bacteria (1.00);p__Firmicutes (0.99);c__Clostridia (0.96);o__Clostridiales (0.96);f__Lachnospiraceae (0.81);g__Blautia (0.80);s__uncultured Blautia sp. (0.78)	d__Bacteria;p__Firmicutes;c__Clostridia;o__Clostridiales;f__Lachnospiraceae;g__Blautia;s__uncultured Blautia sp.	d__Bacteria;p__Firmicutes_A;c__Clostridia;o__Lachnospirales;f__Lachnospiraceae;g__Blautia_A;s__GCA_002348945.1
RUG155	d__Bacteria;p__Firmicutes;c__Clostridia;o__Clostridiales	d__Bacteria (0.99);p__Firmicutes (0.93);c__Clostridia (0.90);o__Clostridiales (0.90);f__Ruminococcaceae (0.57);g__NA;s__Ruminococcaceae bacterium P7 (0.24)	d__Bacteria (0.99);p__Firmicutes (0.93);c__Clostridia (0.90);o__Clostridiales (0.90);f__Ruminococcaceae (0.57)	d__Bacteria (99.05%);p__Firmicutes (97.03%);c__Clostridia (95.12%);o__Clostridiales (95.12%);f__Ruminococcaceae (81.26%);g__NA;s__Ruminococcaceae bacterium P7 (46.64%)	d__Bacteria;p__Firmicutes_A;c__Clostridia;o__Oscillospirales;f__DTU089;g__Ruminococcus_E
RUG156	d__Bacteria;p__Bacteroidetes;c__Bacteroidia;o__Bacteroidales	d__Bacteria (1.00);p__Bacteroidetes (0.16);c__Bacteroidia (0.12);o__Bacteroidales (0.12)	d__Bacteria (1.00)	d__Bacteria (99.71%);p__NA;c__NA;o__NA;f__NA;g__NA;s__bacterium P3 (54.97%)	d__Bacteria;p__Bacteroidota;c__Bacteroidia;o__Bacteroidales;f__P3;g__P3
RUG157	d__Bacteria;p__Firmicutes;c__Clostridia;o__Clostridiales	d__Bacteria (0.99);p__Firmicutes (0.84);c__Clostridia (0.41);o__Clostridiales (0.40);f__Ruminococcaceae (0.14)	d__Bacteria (0.99);p__Firmicutes (0.84)	d__Bacteria (99.54%);p__Firmicutes (93.84%);c__Clostridia (72.70%);o__Clostridiales (72.30%);f__Ruminococcaceae (30.68%);g__Sporobacter (16.43%);s__Sporobacter termitidis (16.43%)	d__Bacteria;p__Firmicutes_A;c__Clostridia;o__Oscillospirales;f__Oscillospiraceae
RUG158	d__Bacteria;p__Firmicutes;c__Clostridia;o__Clostridiales	d__Bacteria (1.00);p__Firmicutes (0.94);c__Clostridia (0.89);o__Clostridiales (0.89);f__Clostridiaceae (0.64);g__Clostridium (0.64);s__Clostridium sp. CAG:964 (0.63) | d__Bacteria (1.00);p__Firmicutes (0.94);c__Clostridia (0.89);o__Clostridiales (0.89);f__Ruminococcaceae (0.10)	d__Bacteria (1.00);p__Firmicutes (0.94);c__Clostridia (0.89);o__Clostridiales (0.89);f__Clostridiaceae (0.64);g__Clostridium (0.64);s__Clostridium sp. CAG:964 (0.63)	d__Bacteria (99.34%);p__Firmicutes (97.25%);c__Clostridia (94.43%);o__Clostridiales (94.31%);f__Clostridiaceae (63.73%);g__Clostridium (63.38%);s__Clostridium sp. CAG:964 (60.26%)	d__Bacteria;p__Firmicutes_A;c__Clostridia;o__Oscillospirales;f__DTU089;g__CAG-964
RUG159	d__Bacteria;p__Firmicutes;c__Clostridia;o__Clostridiales	d__Bacteria (0.99);p__Firmicutes (0.79);c__Clostridia (0.47);o__Clostridiales (0.45)	d__Bacteria (0.99);p__Firmicutes (0.79)	d__Bacteria (99.58%);p__Firmicutes (93.69%);c__Clostridia (81.68%);o__Clostridiales (79.92%);f__Defluviitaleaceae (3.43%);g__Defluviitalea (3.43%);s__Defluviitalea phaphyphila (3.43%)	d__Bacteria;p__Firmicutes_A;c__Clostridia;o__Lachnospirales;f__UBA1390
RUG160	d__Bacteria;p__Bacteroidetes;c__Bacteroidia;o__Bacteroidales;f__Prevotellaceae;g__Prevotella	d__Bacteria (1.00);p__Bacteroidetes (0.95);c__Bacteroidia (0.95);o__Bacteroidales (0.95);f__Prevotellaceae (0.89);g__Prevotella (0.77)	d__Bacteria (1.00);p__Bacteroidetes (0.95);c__Bacteroidia (0.95);o__Bacteroidales (0.95);f__Prevotellaceae (0.89);g__Prevotella (0.77)	d__Bacteria (99.81%);p__Bacteroidetes (96.19%);c__Bacteroidia (95.41%);o__Bacteroidales (95.38%);f__Prevotellaceae (89.85%);g__Prevotella (87.91%);s__Prevotella sp. ne3005 (23.56%)	d__Bacteria;p__Bacteroidota;c__Bacteroidia;o__Bacteroidales;f__Bacteroidaceae;g__Prevotella
RUG161	d__Bacteria;p__Actinobacteria;c__Coriobacteriia;o__Coriobacteriales;f__Atopobiaceae;g__Olsenella	d__Bacteria (1.00);p__Actinobacteria (0.71);c__Coriobacteriia (0.70);o__Coriobacteriales (0.65);f__Atopobiaceae (0.60);g__Olsenella (0.56)	d__Bacteria (1.00);p__Actinobacteria (0.71);c__Coriobacteriia (0.70);o__Coriobacteriales (0.65);f__Atopobiaceae (0.60);g__Olsenella (0.56)	d__Bacteria (99.76%);p__Actinobacteria (85.10%);c__Coriobacteriia (83.77%);o__Coriobacteriales (79.75%);f__Atopobiaceae (76.32%);g__Olsenella (73.62%);s__Olsenella sp. oral taxon 807 (19.05%)	d__Bacteria;p__Actinobacteriota;c__Coriobacteriia;o__Coriobacteriales;f__Atopobiaceae;g__Olsenella;s__GCA_002350085.1
RUG162	d__Bacteria;p__Actinobacteria;c__Coriobacteriia;o__Coriobacteriales;f__Atopobiaceae;g__Olsenella	d__Bacteria (1.00);p__Actinobacteria (0.48);c__Coriobacteriia (0.46);o__Coriobacteriales (0.43);f__Atopobiaceae (0.34);g__Olsenella (0.28)	d__Bacteria (1.00)	d__Bacteria (99.72%);p__Actinobacteria (82.07%);c__Coriobacteriia (79.88%);o__Coriobacteriales (77.08%);f__Atopobiaceae (69.96%);g__Olsenella (64.42%);s__Olsenella umbonata (16.16%)	d__Bacteria;p__Actinobacteriota;c__Coriobacteriia;o__Coriobacteriales;f__Atopobiaceae;g__UBA7748
RUG163	d__Bacteria;p__Bacteroidetes;c__Bacteroidia;o__Bacteroidales	d__Bacteria (0.98);p__Bacteroidetes (0.60);c__Bacteroidia (0.43);o__Bacteroidales (0.39)	d__Bacteria (0.98);p__Bacteroidetes (0.60)	d__Bacteria (99.55%);p__Bacteroidetes (89.99%);c__Bacteroidia (80.10%);o__Bacteroidales (77.10%);f__Paludibacteraceae (9.82%);g__Paludibacter (9.82%);s__Paludibacter propionicigenes (4.21%)	d__Bacteria;p__Bacteroidota;c__Bacteroidia;o__Bacteroidales;f__Paludibacteraceae
RUG164	d__Bacteria;p__Bacteroidetes;c__Bacteroidia;o__Bacteroidales	d__Bacteria (1.00);p__Bacteroidetes (0.23);c__Bacteroidia (0.14);o__Bacteroidales (0.13) | d__Bacteria (1.00);p__NA;c__NA;o__NA;f__NA;g__NA;s__bacterium F083 (0.11)	d__Bacteria (1.00)	d__Bacteria (99.83%);p__NA;c__NA;o__NA;f__NA;g__NA;s__bacterium F082 (34.65%)	d__Bacteria;p__Bacteroidota;c__Bacteroidia;o__Bacteroidales;f__F082;g__F082
RUG165	d__Bacteria;p__Bacteroidetes;c__Bacteroidia;o__Bacteroidales	d__Bacteria (1.00);p__Bacteroidetes (0.13)	d__Bacteria (1.00)	d__Bacteria (99.62%);p__NA;c__NA;o__NA;f__NA;g__NA;s__bacterium P3 (59.65%)	d__Bacteria;p__Bacteroidota;c__Bacteroidia;o__Bacteroidales;f__P3;g__P3;s__GCA_002350995.1
RUG166	d__Bacteria;p__Firmicutes;c__Clostridia;o__Clostridiales	d__Bacteria (0.99);p__Firmicutes (0.87);c__Clostridia (0.29);o__Clostridiales (0.29)	d__Bacteria (0.99);p__Firmicutes (0.87)	d__Bacteria (99.25%);p__Firmicutes (94.16%);c__NA;o__NA;f__NA;g__NA;s__Firmicutes bacterium CAG:555 (14.11%)	d__Bacteria;p__Firmicutes_A;c__Clostridia;o__Oscillospirales;f__Oscillospiraceae;g__F23-B02
RUG167	d__Bacteria;p__Firmicutes;c__Clostridia;o__Clostridiales;f__Ruminococcaceae;g__Ruminococcus	d__Bacteria (1.00);p__Firmicutes (0.99);c__Clostridia (0.99);o__Clostridiales (0.99);f__Ruminococcaceae (0.98);g__Ruminococcus (0.98);s__Ruminococcus flavefaciens (0.94)	d__Bacteria (1.00);p__Firmicutes (0.99);c__Clostridia (0.99);o__Clostridiales (0.99);f__Ruminococcaceae (0.98);g__Ruminococcus (0.98);s__Ruminococcus flavefaciens (0.94)	d__Bacteria (99.96%);p__Firmicutes (99.58%);c__Clostridia (98.92%);o__Clostridiales (98.92%);f__Ruminococcaceae (97.41%);g__Ruminococcus (96.87%);s__Ruminococcus flavefaciens (94.60%)	d__Bacteria;p__Firmicutes_A;c__Clostridia;o__Oscillospirales;f__Ruminococcaceae;g__Ruminococcus
RUG168	d__Bacteria;p__Bacteroidetes;c__Bacteroidia;o__Bacteroidales;f__Prevotellaceae;g__Prevotella	d__Bacteria (0.99);p__Bacteroidetes (0.92);c__Bacteroidia (0.91);o__Bacteroidales (0.91);f__Prevotellaceae (0.78);g__Prevotella (0.46)	d__Bacteria (0.99);p__Bacteroidetes (0.92);c__Bacteroidia (0.91);o__Bacteroidales (0.91);f__Prevotellaceae (0.78)	d__Bacteria (99.58%);p__Bacteroidetes (97.24%);c__Bacteroidia (96.87%);o__Bacteroidales (96.82%);f__Prevotellaceae (92.29%);g__Prevotella (87.14%)	d__Bacteria;p__Bacteroidota;c__Bacteroidia;o__Bacteroidales;f__Bacteroidaceae;g__Prevotella;s__GCA_002392565.1
RUG169	d__Bacteria;p__Bacteroidetes;c__Bacteroidia;o__Bacteroidales;f__Prevotellaceae;g__Prevotella	d__Bacteria (1.00);p__Bacteroidetes (0.94);c__Bacteroidia (0.93);o__Bacteroidales (0.93);f__Prevotellaceae (0.78);g__Prevotella (0.42)	d__Bacteria (1.00);p__Bacteroidetes (0.94);c__Bacteroidia (0.93);o__Bacteroidales (0.93);f__Prevotellaceae (0.78)	d__Bacteria (100.00%);p__Bacteroidetes (98.61%);c__Bacteroidia (98.45%);o__Bacteroidales (98.45%);f__Prevotellaceae (93.95%);g__Prevotella (87.45%)	d__Bacteria;p__Bacteroidota;c__Bacteroidia;o__Bacteroidales;f__Bacteroidaceae;g__Prevotella
RUG170	d__Bacteria;p__Firmicutes;c__Clostridia;o__Clostridiales;f__Lachnospiraceae	d__Bacteria (0.99);p__Firmicutes (0.91);c__Clostridia (0.77);o__Clostridiales (0.77);f__Lachnospiraceae (0.57)	d__Bacteria (0.99);p__Firmicutes (0.91);c__Clostridia (0.77);o__Clostridiales (0.77);f__Lachnospiraceae (0.57)	d__Bacteria (99.77%);p__Firmicutes (96.67%);c__Clostridia (90.26%);o__Clostridiales (90.21%);f__Lachnospiraceae (74.94%);g__NA;s__Lachnospiraceae bacterium C10 (16.11%)	d__Bacteria;p__Firmicutes_A;c__Clostridia;o__Lachnospirales;f__Lachnospiraceae;g__UBA2727;s__UBA7906
RUG171	d__Bacteria;p__Proteobacteria;c__Gammaproteobacteria;o__Aeromonadales;f__Succinivibrionaceae;g__Succinatimonas	d__Bacteria (1.00);p__Proteobacteria (0.93);c__Gammaproteobacteria (0.92);o__Aeromonadales (0.91);f__Succinivibrionaceae (0.91);g__Succinatimonas (0.19);s__Succinatimonas sp. CAG:777 (0.19) | d__Bacteria (1.00);p__Proteobacteria (0.93);c__Gammaproteobacteria (0.92);o__Aeromonadales (0.91);f__Succinivibrionaceae (0.91);g__Succinivibrio (0.17);s__Succinivibrio dextrinosolvens (0.17)	d__Bacteria (1.00);p__Proteobacteria (0.93);c__Gammaproteobacteria (0.92);o__Aeromonadales (0.91);f__Succinivibrionaceae (0.91)	d__Bacteria (99.65%);p__Proteobacteria (91.35%);c__Gammaproteobacteria (88.35%);o__Aeromonadales (86.99%);f__Succinivibrionaceae (86.46%);g__Succinatimonas (46.20%);s__Succinatimonas sp. CAG:777 (45.56%)	d__Bacteria;p__Proteobacteria;c__Gammaproteobacteria;o__Enterobacterales;f__Succinivibrionaceae;g__Succinivibrio;s__Succinivibrio sp2
RUG172	d__Bacteria;p__Bacteroidetes;c__Bacteroidia;o__Bacteroidales;f__Prevotellaceae	d__Bacteria (1.00);p__Bacteroidetes (0.97);c__Bacteroidia (0.97);o__Bacteroidales (0.96);f__Prevotellaceae (0.93);g__Prevotella (0.27)	d__Bacteria (1.00);p__Bacteroidetes (0.97);c__Bacteroidia (0.97);o__Bacteroidales (0.96);f__Prevotellaceae (0.93)	d__Bacteria (99.95%);p__Bacteroidetes (98.56%);c__Bacteroidia (98.42%);o__Bacteroidales (98.33%);f__Prevotellaceae (95.59%);g__NA;s__Prevotellaceae bacterium MN60 (23.24%)	d__Bacteria;p__Bacteroidota;c__Bacteroidia;o__Bacteroidales;f__Bacteroidaceae;g__Prevotella
RUG173	d__Bacteria;p__Bacteroidetes;c__Bacteroidia;o__Bacteroidales	d__Bacteria (0.98);p__Bacteroidetes (0.81);c__Bacteroidia (0.78);o__Bacteroidales (0.78)	d__Bacteria (0.98);p__Bacteroidetes (0.81);c__Bacteroidia (0.78);o__Bacteroidales (0.78)	d__Bacteria (99.05%);p__Bacteroidetes (87.70%);c__Bacteroidia (85.92%);o__Bacteroidales (85.50%);f__NA;g__NA;s__Bacteroidales bacterium WCE2008 (19.67%)	d__Bacteria;p__Bacteroidota;c__Bacteroidia;o__Bacteroidales;f__UBA932;g__RC9
RUG174	d__Bacteria;p__Bacteroidetes;c__Bacteroidia;o__Bacteroidales;f__Prevotellaceae	d__Bacteria (0.99);p__Bacteroidetes (0.77);c__Bacteroidia (0.73);o__Bacteroidales (0.72);f__Prevotellaceae (0.31);g__Prevotella (0.15)	d__Bacteria (0.99);p__Bacteroidetes (0.77);c__Bacteroidia (0.73);o__Bacteroidales (0.72)	d__Bacteria (99.82%);p__Bacteroidetes (97.13%);c__Bacteroidia (96.01%);o__Bacteroidales (95.96%);f__Prevotellaceae (66.82%);g__Prevotella (52.75%);s__Prevotella sp. CAG:755 (9.14%)	d__Bacteria;p__Bacteroidota;c__Bacteroidia;o__Bacteroidales;f__Bacteroidaceae;g__UBA6382
RUG175	d__Bacteria;p__Firmicutes;c__Clostridia;o__Clostridiales	d__Bacteria (0.99);p__Firmicutes (0.86);c__Clostridia (0.27);o__Clostridiales (0.26)	d__Bacteria (0.99);p__Firmicutes (0.86)	d__Bacteria (99.62%);p__Firmicutes (94.31%);c__NA;o__NA;f__NA;g__NA;s__Firmicutes bacterium CAG:170 (11.48%)	d__Bacteria;p__Firmicutes_A;c__Clostridia;o__Oscillospirales;f__Oscillospiraceae;g__CAG-110;s__GCA_002349985.1
RUG176	d__Bacteria;p__Bacteroidetes;c__Bacteroidia;o__Bacteroidales;f__Prevotellaceae;g__Prevotella	d__Bacteria (1.00);p__Bacteroidetes (0.92);c__Bacteroidia (0.91);o__Bacteroidales (0.91);f__Prevotellaceae (0.71);g__Prevotella (0.42)	d__Bacteria (1.00);p__Bacteroidetes (0.92);c__Bacteroidia (0.91);o__Bacteroidales (0.91);f__Prevotellaceae (0.71)	d__Bacteria (99.78%);p__Bacteroidetes (98.07%);c__Bacteroidia (97.57%);o__Bacteroidales (97.52%);f__Prevotellaceae (92.16%);g__Prevotella (88.40%)	d__Bacteria;p__Bacteroidota;c__Bacteroidia;o__Bacteroidales;f__Bacteroidaceae;g__Prevotella;s__Prevotella sp27
RUG177	d__Bacteria;p__Firmicutes;c__Clostridia;o__Clostridiales	d__Bacteria (0.99);p__Firmicutes (0.95);c__Clostridia (0.62);o__Clostridiales (0.62);f__NA;g__NA;s__Clostridiales bacterium 41_21_two_genomes (0.11)	d__Bacteria (0.99);p__Firmicutes (0.95);c__Clostridia (0.62);o__Clostridiales (0.62)	d__Bacteria (99.66%);p__Firmicutes (97.94%);c__Clostridia (90.43%);o__Clostridiales (90.14%);f__NA;g__NA;s__Clostridiales bacterium 41_21_two_genomes (30.32%)	d__Bacteria;p__Firmicutes_A;c__Clostridia;o__Oscillospirales;f__DTU089;g__Eubacterium_R
RUG178	d__Bacteria;p__Bacteroidetes;c__Bacteroidia;o__Bacteroidales;f__Prevotellaceae	d__Bacteria (0.99);p__Bacteroidetes (0.91);c__Bacteroidia (0.90);o__Bacteroidales (0.90);f__Prevotellaceae (0.71);g__Prevotella (0.43)	d__Bacteria (0.99);p__Bacteroidetes (0.91);c__Bacteroidia (0.90);o__Bacteroidales (0.90);f__Prevotellaceae (0.71)	d__Bacteria (99.42%);p__Bacteroidetes (95.96%);c__Bacteroidia (95.19%);o__Bacteroidales (95.15%);f__Prevotellaceae (88.59%);g__Prevotella (84.08%)	d__Bacteria;p__Bacteroidota;c__Bacteroidia;o__Bacteroidales;f__Bacteroidaceae;g__Prevotella
RUG179	d__Bacteria;p__Firmicutes;c__Negativicutes;o__Veillonellales;f__Veillonellaceae	d__Bacteria (1.00);p__Firmicutes (0.97);c__Negativicutes (0.91);o__Selenomonadales (0.87);f__Selenomonadaceae (0.86);g__Selenomonas (0.23)	d__Bacteria (1.00);p__Firmicutes (0.97);c__Negativicutes (0.91);o__Selenomonadales (0.87);f__Selenomonadaceae (0.86)	d__Bacteria (99.84%);p__Firmicutes (98.41%);c__Negativicutes (92.03%);o__Selenomonadales (89.10%);f__Selenomonadaceae (88.25%);g__Selenomonas (62.95%);s__Selenomonas ruminantium (39.29%)	d__Bacteria;p__Firmicutes_C;c__Negativicutes;o__Selenomonadales;f__Selenomonadaceae;g__Selenomonas_C
RUG180	d__Bacteria;p__Firmicutes;c__Clostridia;o__Clostridiales	d__Bacteria (0.99);p__Firmicutes (0.89);c__Clostridia (0.30);o__Clostridiales (0.29)	d__Bacteria (0.99);p__Firmicutes (0.89)	d__Bacteria (99.39%);p__Firmicutes (93.80%);c__NA;o__NA;f__NA;g__NA;s__Firmicutes bacterium CAG:555 (13.99%)	d__Bacteria;p__Firmicutes_A;c__Clostridia;o__Oscillospirales;f__Oscillospiraceae;g__F23-B02
RUG181	d__Bacteria;p__Fibrobacteres;c__Fibrobacteria;o__Fibrobacterales;f__Fibrobacteraceae;g__Fibrobacter	d__Bacteria (1.00);p__Fibrobacteres (0.98);c__Fibrobacteria (0.98);o__Fibrobacterales (0.98);f__Fibrobacteraceae (0.98);g__Fibrobacter (0.98)	d__Bacteria (1.00);p__Fibrobacteres (0.98);c__Fibrobacteria (0.98);o__Fibrobacterales (0.98);f__Fibrobacteraceae (0.98);g__Fibrobacter (0.98)	d__Bacteria (99.92%);p__Fibrobacteres (98.75%);c__Fibrobacteria (98.75%);o__Fibrobacterales (98.75%);f__Fibrobacteraceae (98.75%);g__Fibrobacter (98.75%);s__Fibrobacter sp. UWB5 (44.09%)	d__Bacteria;p__Fibrobacterota;c__Fibrobacteria;o__Fibrobacterales;f__Fibrobacteraceae;g__Fibrobacter
RUG182	d__Bacteria;p__Bacteroidetes;c__Bacteroidia;o__Bacteroidales	d__Bacteria (0.99);p__Bacteroidetes (0.51);c__Bacteroidia (0.24);o__Bacteroidales (0.23);f__Prevotellaceae (0.10)	d__Bacteria (0.99);p__Bacteroidetes (0.51)	d__Bacteria (99.35%);p__NA;c__NA;o__NA;f__NA;g__NA;s__bacterium F082 (5.66%)	d__Bacteria;p__Bacteroidota;c__Bacteroidia;o__Bacteroidales;f__WCHB1-69;g__F23-D06
RUG183	d__Bacteria;p__Firmicutes;c__Clostridia;o__Clostridiales	d__Bacteria (0.99);p__Firmicutes (0.84);c__Clostridia (0.76);o__Clostridiales (0.74);f__Ruminococcaceae (0.12)	d__Bacteria (0.99);p__Firmicutes (0.84);c__Clostridia (0.76);o__Clostridiales (0.74)	d__Bacteria (99.14%);p__Firmicutes (95.75%);c__Clostridia (92.18%);o__Clostridiales (92.00%);f__Clostridiaceae (43.38%);g__Clostridium (42.89%);s__Clostridium sp. CAG:352 (35.32%)	d__Bacteria;p__Firmicutes_A;c__Clostridia;o__Oscillospirales;f__DTU089;g__UBA1213
RUG184	d__Bacteria;p__Bacteroidetes;c__Bacteroidia;o__Bacteroidales	d__Bacteria (1.00);p__Bacteroidetes (0.17);c__Bacteroidia (0.12);o__Bacteroidales (0.12)	d__Bacteria (1.00)	d__Bacteria (99.60%);p__NA;c__NA;o__NA;f__NA;g__NA;s__bacterium P3 (51.54%)	d__Bacteria;p__Bacteroidota;c__Bacteroidia;o__Bacteroidales;f__P3;g__P3
RUG185	d__Bacteria;p__Firmicutes;c__Clostridia;o__Clostridiales;f__Eubacteriaceae;g__Eubacterium	d__Bacteria (1.00);p__Firmicutes (0.98);c__Clostridia (0.93);o__Clostridiales (0.93);f__Eubacteriaceae (0.86);g__Eubacterium (0.86);s__Eubacterium sp. CAG:86 (0.11)	d__Bacteria (1.00);p__Firmicutes (0.98);c__Clostridia (0.93);o__Clostridiales (0.93);f__Eubacteriaceae (0.86);g__Eubacterium (0.86)	d__Bacteria (99.87%);p__Firmicutes (98.61%);c__Clostridia (95.91%);o__Clostridiales (95.91%);f__Eubacteriaceae (85.29%);g__Eubacterium (85.29%);s__Eubacterium sp. CAG:86 (59.80%)	d__Bacteria;p__Firmicutes_A;c__Clostridia;o__Lachnospirales;f__Lachnospiraceae;g__Lachnospira;s__GCA_000431735.1
RUG186	d__Archaea;p__Euryarchaeota;c__Methanobacteria;o__Methanobacteriales;f__Methanobacteriaceae;g__Methanobrevibacter	d__Archaea (0.99);p__Euryarchaeota (0.99);c__Methanobacteria (0.99);o__Methanobacteriales (0.99);f__Methanobacteriaceae (0.99);g__Methanobrevibacter (0.98);s__Methanobrevibacter millerae (0.62)	d__Archaea (0.99);p__Euryarchaeota (0.99);c__Methanobacteria (0.99);o__Methanobacteriales (0.99);f__Methanobacteriaceae (0.99);g__Methanobrevibacter (0.98);s__Methanobrevibacter millerae (0.62)	d__Archaea (97.38%);p__Euryarchaeota (97.33%);c__Methanobacteria (97.18%);o__Methanobacteriales (97.18%);f__Methanobacteriaceae (97.13%);g__Methanobrevibacter (96.66%);s__Methanobrevibacter millerae (76.24%)	d__Archaea;p__Euryarchaeota;c__Methanobacteria;o__Methanobacteriales;f__Methanobacteriaceae;g__Methanobrevibacter_A
RUG187	d__Bacteria;p__Firmicutes;c__Erysipelotrichia;o__Erysipelotrichales;f__Erysipelotrichaceae	d__Bacteria (0.97);p__Firmicutes (0.73);c__Erysipelotrichia (0.22);o__Erysipelotrichales (0.22);f__Erysipelotrichaceae (0.22);g__Coprobacillus (0.21);s__Coprobacillus sp. CAG:826 (0.21) | d__Bacteria (0.97);p__Firmicutes (0.73);c__Clostridia (0.15);o__Clostridiales (0.15)	d__Bacteria (0.97);p__Firmicutes (0.73)	d__Bacteria (98.59%);p__Firmicutes (86.19%);c__Erysipelotrichia (29.64%);o__Erysipelotrichales (29.64%);f__Erysipelotrichaceae (29.64%);g__Coprobacillus (25.20%);s__Coprobacillus sp. CAG:826 (24.09%)	d__Bacteria;p__Firmicutes;c__Bacilli;o__RFN20;f__CAG-826;g__UBA733;s__GCA_002308535.1
RUG188	d__Bacteria;p__Actinobacteria	d__Bacteria (1.00);p__Actinobacteria (0.99);c__Coriobacteriia (0.98);o__Eggerthellales (0.95);f__Eggerthellaceae (0.95);g__NA;s__Eggerthellaceae bacterium AT8 (0.94)	d__Bacteria (1.00);p__Actinobacteria (0.99);c__Coriobacteriia (0.98);o__Eggerthellales (0.95);f__Eggerthellaceae (0.95);g__NA;s__Eggerthellaceae bacterium AT8 (0.94)	d__Bacteria (99.94%);p__Actinobacteria (98.61%);c__Coriobacteriia (98.36%);o__Eggerthellales (95.45%);f__Eggerthellaceae (95.45%);g__NA;s__Eggerthellaceae bacterium AT8 (92.09%)	d__Bacteria;p__Actinobacteriota;c__Coriobacteriia;o__Coriobacteriales;f__Eggerthellaceae;g__Cryptobacterium;s__GCF_001486445.1
RUG189	d__Bacteria;p__Firmicutes;c__Clostridia;o__Clostridiales	d__Bacteria (0.99);p__Firmicutes (0.89);c__Clostridia (0.83);o__Clostridiales (0.83);f__Ruminococcaceae (0.24)	d__Bacteria (0.99);p__Firmicutes (0.89);c__Clostridia (0.83);o__Clostridiales (0.83)	d__Bacteria (99.07%);p__Firmicutes (96.86%);c__Clostridia (94.00%);o__Clostridiales (93.93%);f__Ruminococcaceae (59.57%);g__NA;s__Ruminococcaceae bacterium P7 (15.88%)	d__Bacteria;p__Firmicutes_A;c__Clostridia;o__Oscillospirales;f__DTU089;g__Ruminococcus_E
RUG190	d__Bacteria;p__Proteobacteria;c__Gammaproteobacteria;o__Aeromonadales;f__Succinivibrionaceae;g__Succinatimonas	d__Bacteria (1.00);p__Proteobacteria (0.91);c__Gammaproteobacteria (0.89);o__Aeromonadales (0.87);f__Succinivibrionaceae (0.87);g__Succinatimonas (0.41);s__Succinatimonas sp. CAG:777 (0.40)	d__Bacteria (1.00);p__Proteobacteria (0.91);c__Gammaproteobacteria (0.89);o__Aeromonadales (0.87);f__Succinivibrionaceae (0.87)	d__Bacteria (99.94%);p__Proteobacteria (88.90%);c__Gammaproteobacteria (85.93%);o__Aeromonadales (83.13%);f__Succinivibrionaceae (83.02%);g__Succinatimonas (64.29%);s__Succinatimonas sp. CAG:777 (63.23%)	d__Bacteria;p__Proteobacteria;c__Gammaproteobacteria;o__Enterobacterales;f__Succinivibrionaceae;g__Succinivibrio
RUG191	d__Bacteria;p__Firmicutes;c__Clostridia;o__Clostridiales;f__Lachnospiraceae	d__Bacteria (0.99);p__Firmicutes (0.91);c__Clostridia (0.69);o__Clostridiales (0.69);f__Lachnospiraceae (0.39)	d__Bacteria (0.99);p__Firmicutes (0.91);c__Clostridia (0.69);o__Clostridiales (0.69)	d__Bacteria (99.66%);p__Firmicutes (97.22%);c__Clostridia (93.54%);o__Clostridiales (93.54%);f__Lachnospiraceae (76.20%);g__NA;s__Lachnospiraceae bacterium XBD2001 (7.76%)	d__Bacteria;p__Firmicutes_A;c__Clostridia;o__Lachnospirales;f__Lachnospiraceae
RUG192	d__Bacteria;p__Bacteroidetes;c__Bacteroidia;o__Bacteroidales;f__Prevotellaceae	d__Bacteria (0.99);p__Bacteroidetes (0.83);c__Bacteroidia (0.82);o__Bacteroidales (0.81);f__Prevotellaceae (0.50);g__Prevotella (0.24) | d__Bacteria (0.99);p__Bacteroidetes (0.83);c__Bacteroidia (0.82);o__Bacteroidales (0.81);f__Prevotellaceae (0.50);g__Paraprevotella (0.12)	d__Bacteria (0.99);p__Bacteroidetes (0.83);c__Bacteroidia (0.82);o__Bacteroidales (0.81)	d__Bacteria (99.63%);p__Bacteroidetes (96.26%);c__Bacteroidia (95.57%);o__Bacteroidales (95.48%);f__Prevotellaceae (74.77%);g__Paraprevotella (24.40%);s__Paraprevotella clara (9.73%)	d__Bacteria;p__Bacteroidota;c__Bacteroidia;o__Bacteroidales;f__Bacteroidaceae;g__UBA4372
RUG193	d__Bacteria;p__Bacteroidetes;c__Bacteroidia;o__Bacteroidales	d__Bacteria (0.98);p__Bacteroidetes (0.79);c__Bacteroidia (0.75);o__Bacteroidales (0.74)	d__Bacteria (0.98);p__Bacteroidetes (0.79);c__Bacteroidia (0.75);o__Bacteroidales (0.74)	d__Bacteria (99.16%);p__Bacteroidetes (86.66%);c__Bacteroidia (84.54%);o__Bacteroidales (84.09%);f__NA;g__NA;s__Bacteroidales bacterium WCE2008 (16.79%)	d__Bacteria;p__Bacteroidota;c__Bacteroidia;o__Bacteroidales;f__UBA932;g__RC9
RUG194	d__Bacteria;p__Firmicutes;c__Clostridia;o__Clostridiales	d__Bacteria (1.00);p__Firmicutes (0.66);c__Clostridia (0.47);o__Clostridiales (0.44)	d__Bacteria (1.00);p__Firmicutes (0.66)	d__Bacteria;p__Firmicutes;c__Clostridia;o__Clostridiales;f__Ruminococcaceae;g__Ruminococcus;s__uncultured Ruminococcus sp.	d__Bacteria;p__Firmicutes_A;c__Clostridia;o__Oscillospirales;f__DTU089
RUG195	d__Bacteria;p__Bacteroidetes;c__Bacteroidia;o__Bacteroidales;f__Prevotellaceae	d__Bacteria (1.00);p__Bacteroidetes (0.94);c__Bacteroidia (0.93);o__Bacteroidales (0.93);f__Prevotellaceae (0.87);g__Prevotella (0.74)	d__Bacteria (1.00);p__Bacteroidetes (0.94);c__Bacteroidia (0.93);o__Bacteroidales (0.93);f__Prevotellaceae (0.87);g__Prevotella (0.74)	d__Bacteria (99.77%);p__Bacteroidetes (95.35%);c__Bacteroidia (94.69%);o__Bacteroidales (94.69%);f__Prevotellaceae (89.34%);g__Prevotella (86.33%);s__Prevotella sp. ne3005 (21.72%)	d__Bacteria;p__Bacteroidota;c__Bacteroidia;o__Bacteroidales;f__Bacteroidaceae;g__Prevotella
RUG196	d__Bacteria;p__Firmicutes;c__Clostridia;o__Clostridiales	d__Bacteria (0.99);p__Firmicutes (0.93);c__Clostridia (0.89);o__Clostridiales (0.89);f__Ruminococcaceae (0.55);g__NA;s__Ruminococcaceae bacterium P7 (0.21)	d__Bacteria (0.99);p__Firmicutes (0.93);c__Clostridia (0.89);o__Clostridiales (0.89);f__Ruminococcaceae (0.55)	d__Bacteria (99.28%);p__Firmicutes (96.80%);c__Clostridia (94.48%);o__Clostridiales (94.48%);f__Ruminococcaceae (79.12%);g__NA;s__Ruminococcaceae bacterium P7 (42.49%)	d__Bacteria;p__Firmicutes_A;c__Clostridia;o__Oscillospirales;f__DTU089;g__Ruminococcus_E
RUG197	d__Bacteria;p__Bacteroidetes;c__Bacteroidia;o__Bacteroidales	d__Bacteria (1.00);p__Bacteroidetes (0.15);c__Bacteroidia (0.11);o__Bacteroidales (0.11)	d__Bacteria (1.00)	d__Bacteria (99.64%);p__NA;c__NA;o__NA;f__NA;g__NA;s__bacterium P3 (55.54%)	d__Bacteria;p__Bacteroidota;c__Bacteroidia;o__Bacteroidales;f__P3;g__P3
RUG198	d__Bacteria;p__Firmicutes;c__Clostridia;o__Clostridiales	d__Bacteria (0.99);p__Firmicutes (0.68);c__Clostridia (0.48);o__Clostridiales (0.46);f__Ruminococcaceae (0.11)	d__Bacteria (0.99);p__Firmicutes (0.68)	d__Bacteria (99.02%);p__Firmicutes (92.28%);c__Clostridia (82.80%);o__Clostridiales (82.24%);f__Ruminococcaceae (35.84%);g__NA;s__Ruminococcaceae bacterium P7 (3.11%)	d__Bacteria;p__Firmicutes_A;c__Clostridia;o__Oscillospirales;f__DTU089
RUG199	d__Bacteria;p__Firmicutes;c__Clostridia;o__Clostridiales	d__Bacteria (0.99);p__Firmicutes (0.78);c__Clostridia (0.70);o__Clostridiales (0.70);f__NA;g__NA;s__Clostridiales bacterium (0.41)	d__Bacteria (0.99);p__Firmicutes (0.78);c__Clostridia (0.70);o__Clostridiales (0.70)	d__Bacteria (99.22%);p__Firmicutes (87.09%);c__Clostridia (82.11%);o__Clostridiales (81.74%);f__NA;g__NA;s__Clostridiales bacterium (49.69%)	d__Bacteria;p__Firmicutes_A;c__Clostridia;o__Christensenellales;f__CAG-74;g__GCA-900199385
RUG200	d__Bacteria;p__Bacteroidetes;c__Bacteroidia;o__Bacteroidales;f__Prevotellaceae	d__Bacteria (1.00);p__Bacteroidetes (0.94);c__Bacteroidia (0.94);o__Bacteroidales (0.94);f__Prevotellaceae (0.87);g__Prevotella (0.54)	d__Bacteria (1.00);p__Bacteroidetes (0.94);c__Bacteroidia (0.94);o__Bacteroidales (0.94);f__Prevotellaceae (0.87);g__Prevotella (0.54)	d__Bacteria (99.88%);p__Bacteroidetes (96.27%);c__Bacteroidia (95.70%);o__Bacteroidales (95.66%);f__Prevotellaceae (90.28%);g__Prevotella (83.41%)	d__Bacteria;p__Bacteroidota;c__Bacteroidia;o__Bacteroidales;f__Bacteroidaceae;g__Prevotella
RUG201	d__Archaea;p__Euryarchaeota;c__Methanobacteria;o__Methanobacteriales;f__Methanobacteriaceae;g__Methanobrevibacter	d__Archaea (0.98);p__Euryarchaeota (0.98);c__Methanobacteria (0.98);o__Methanobacteriales (0.98);f__Methanobacteriaceae (0.98);g__Methanobrevibacter (0.95)	d__Archaea (0.98);p__Euryarchaeota (0.98);c__Methanobacteria (0.98);o__Methanobacteriales (0.98);f__Methanobacteriaceae (0.98);g__Methanobrevibacter (0.95)	d__Archaea (96.86%);p__Euryarchaeota (96.86%);c__Methanobacteria (96.34%);o__Methanobacteriales (96.34%);f__Methanobacteriaceae (96.34%);g__Methanobrevibacter (94.57%);s__Methanobrevibacter ruminantium (42.47%)	d__Archaea;p__Euryarchaeota;c__Methanobacteria;o__Methanobacteriales;f__Methanobacteriaceae;g__Methanobrevibacter;s__GCA_002505605.1
RUG202	d__Bacteria;p__Firmicutes;c__Clostridia;o__Clostridiales	d__Bacteria (1.00);p__Firmicutes (0.97);c__Clostridia (0.95);o__Clostridiales (0.95);f__Ruminococcaceae (0.82);g__NA;s__Ruminococcaceae bacterium P7 (0.64)	d__Bacteria (1.00);p__Firmicutes (0.97);c__Clostridia (0.95);o__Clostridiales (0.95);f__Ruminococcaceae (0.82);g__NA;s__Ruminococcaceae bacterium P7 (0.64)	d__Bacteria (99.82%);p__Firmicutes (98.70%);c__Clostridia (97.99%);o__Clostridiales (97.99%);f__Ruminococcaceae (91.68%);g__NA;s__Ruminococcaceae bacterium P7 (81.18%)	d__Bacteria;p__Firmicutes_A;c__Clostridia;o__Oscillospirales;f__DTU089;g__Ruminococcus_E;s__GCA_002350785.1
RUG203	d__Bacteria;p__Firmicutes;c__Clostridia;o__Clostridiales	d__Bacteria (1.00);p__Firmicutes (0.97);c__Clostridia (0.96);o__Clostridiales (0.96);f__Ruminococcaceae (0.83);g__NA;s__Ruminococcaceae bacterium P7 (0.65)	d__Bacteria (1.00);p__Firmicutes (0.97);c__Clostridia (0.96);o__Clostridiales (0.96);f__Ruminococcaceae (0.83);g__NA;s__Ruminococcaceae bacterium P7 (0.65)	d__Bacteria (99.94%);p__Firmicutes (98.72%);c__Clostridia (97.87%);o__Clostridiales (97.87%);f__Ruminococcaceae (92.11%);g__NA;s__Ruminococcaceae bacterium P7 (82.27%)	d__Bacteria;p__Firmicutes_A;c__Clostridia;o__Oscillospirales;f__DTU089;g__Ruminococcus_E;s__GCA_002350785.1
RUG204	d__Bacteria;p__Bacteroidetes;c__Bacteroidia;o__Bacteroidales;f__Prevotellaceae	d__Bacteria (0.99);p__Bacteroidetes (0.86);c__Bacteroidia (0.84);o__Bacteroidales (0.84);f__Bacteroidaceae (0.27);g__Bacteroides (0.26);s__Bacteroides sp. 43_108 (0.21) | d__Bacteria (0.99);p__Bacteroidetes (0.86);c__Bacteroidia (0.84);o__Bacteroidales (0.84);f__Prevotellaceae (0.30);g__Prevotella (0.22)	d__Bacteria (0.99);p__Bacteroidetes (0.86);c__Bacteroidia (0.84);o__Bacteroidales (0.84)	d__Bacteria (99.67%);p__Bacteroidetes (94.83%);c__Bacteroidia (93.57%);o__Bacteroidales (93.34%);f__Bacteroidaceae (47.83%);g__Bacteroides (47.60%);s__Bacteroides sp. 43_108 (32.09%)	d__Bacteria;p__Bacteroidota;c__Bacteroidia;o__Bacteroidales;f__Bacteroidaceae;g__UBA4334
RUG205	d__Bacteria;p__Bacteroidetes;c__Bacteroidia;o__Bacteroidales	d__Bacteria (0.99);p__Bacteroidetes (0.91);c__Bacteroidia (0.90);o__Bacteroidales (0.89);f__NA;g__NA;s__Bacteroidales bacterium WCE2008 (0.19)	d__Bacteria (0.99);p__Bacteroidetes (0.91);c__Bacteroidia (0.90);o__Bacteroidales (0.89)	d__Bacteria (99.80%);p__Bacteroidetes (95.81%);c__Bacteroidia (93.85%);o__Bacteroidales (93.72%);f__NA;g__NA;s__Bacteroidales bacterium WCE2008 (40.38%)	d__Bacteria;p__Bacteroidota;c__Bacteroidia;o__Bacteroidales;f__UBA932;g__RC9
RUG206	d__Bacteria;p__Tenericutes;c__Mollicutes;o__Mycoplasmatales;f__Mycoplasmataceae	d__Bacteria (0.96);p__Tenericutes (0.88);c__Mollicutes (0.88);o__Mycoplasmatales (0.88);f__Mycoplasmataceae (0.88);g__Mycoplasma (0.86);s__Candidatus Mycoplasma girerdii (0.81)	d__Bacteria (0.96);p__Tenericutes (0.88);c__Mollicutes (0.88);o__Mycoplasmatales (0.88);f__Mycoplasmataceae (0.88);g__Mycoplasma (0.86);s__Candidatus Mycoplasma girerdii (0.81)	d__Bacteria (97.06%);p__Tenericutes (78.41%);c__Mollicutes (77.99%);o__Mycoplasmatales (76.73%);f__Mycoplasmataceae (76.73%);g__Mycoplasma (73.38%);s__Candidatus Mycoplasma girerdii (61.64%)	d__Bacteria;p__Firmicutes;c__Bacilli;o__Mycoplasmatales;f__Ureaplasmataceae;g__Mycoplasma_BB
RUG207	d__Bacteria;p__Bacteroidetes;c__Bacteroidia;o__Bacteroidales;f__Prevotellaceae	d__Bacteria (0.97);p__Bacteroidetes (0.63);c__Bacteroidia (0.58);o__Bacteroidales (0.58);f__Prevotellaceae (0.15);g__Prevotella (0.12) | d__Bacteria (0.97);p__Bacteroidetes (0.63);c__Bacteroidia (0.58);o__Bacteroidales (0.58);f__Bacteroidaceae (0.14);g__Bacteroides (0.13)	d__Bacteria (0.97);p__Bacteroidetes (0.63);c__Bacteroidia (0.58);o__Bacteroidales (0.58)	d__Bacteria (99.69%);p__Bacteroidetes (92.23%);c__Bacteroidia (90.60%);o__Bacteroidales (90.38%);f__Bacteroidaceae (49.32%);g__Bacteroides (48.53%)	d__Bacteria;p__Bacteroidota;c__Bacteroidia;o__Bacteroidales;f__Bacteroidaceae;g__UBA4293
RUG208	d__Bacteria;p__Firmicutes;c__Clostridia;o__Clostridiales	d__Bacteria (0.99);p__Firmicutes (0.77);c__Clostridia (0.50);o__Clostridiales (0.49)	d__Bacteria (0.99);p__Firmicutes (0.77)	d__Bacteria (99.44%);p__Firmicutes (93.18%);c__Clostridia (83.49%);o__Clostridiales (82.93%);f__Eubacteriaceae (13.57%);g__Eubacterium (12.76%);s__Eubacterium sp. CAG:180 (6.63%)	d__Bacteria;p__Firmicutes_A;c__Clostridia;o__Oscillospirales;f__DTU089;g__UBA1227;s__UBA1227 sp1
RUG209	d__Bacteria;p__Bacteroidetes;c__Bacteroidia;o__Bacteroidales;f__Prevotellaceae	d__Bacteria (1.00);p__Bacteroidetes (0.96);c__Bacteroidia (0.96);o__Bacteroidales (0.96);f__Prevotellaceae (0.92);g__Prevotella (0.68);s__Prevotella sp. tf2-5 (0.39)	d__Bacteria (1.00);p__Bacteroidetes (0.96);c__Bacteroidia (0.96);o__Bacteroidales (0.96);f__Prevotellaceae (0.92);g__Prevotella (0.68)	d__Bacteria (99.55%);p__Bacteroidetes (97.19%);c__Bacteroidia (96.83%);o__Bacteroidales (96.78%);f__Prevotellaceae (93.97%);g__Prevotella (89.94%);s__Prevotella sp. tf2-5 (59.45%)	d__Bacteria;p__Bacteroidota;c__Bacteroidia;o__Bacteroidales;f__Bacteroidaceae;g__Prevotella
RUG210	d__Bacteria;p__Bacteroidetes;c__Bacteroidia;o__Bacteroidales;f__Prevotellaceae	d__Bacteria (0.99);p__Bacteroidetes (0.85);c__Bacteroidia (0.82);o__Bacteroidales (0.81);f__Prevotellaceae (0.53);g__Prevotella (0.12)	d__Bacteria (0.99);p__Bacteroidetes (0.85);c__Bacteroidia (0.82);o__Bacteroidales (0.81);f__Prevotellaceae (0.53)	d__Bacteria (99.82%);p__Bacteroidetes (96.13%);c__Bacteroidia (93.98%);o__Bacteroidales (93.68%);f__Prevotellaceae (76.88%);g__Prevotella (48.45%);s__Prevotella sp. CAG:891 (10.13%)	d__Bacteria;p__Bacteroidota;c__Bacteroidia;o__Bacteroidales;f__Bacteroidaceae;g__F0040
RUG211	d__Bacteria;p__Firmicutes;c__Clostridia;o__Clostridiales;f__Lachnospiraceae	d__Bacteria (0.99);p__Firmicutes (0.89);c__Clostridia (0.65);o__Clostridiales (0.65);f__Lachnospiraceae (0.35)	d__Bacteria (0.99);p__Firmicutes (0.89);c__Clostridia (0.65);o__Clostridiales (0.65)	d__Bacteria (99.71%);p__Firmicutes (97.14%);c__Clostridia (91.36%);o__Clostridiales (91.36%);f__Lachnospiraceae (72.71%)	d__Bacteria;p__Firmicutes_A;c__Clostridia;o__Lachnospirales;f__Lachnospiraceae;g__UBA629
RUG212	d__Bacteria;p__Bacteroidetes;c__Bacteroidia;o__Bacteroidales;f__Prevotellaceae;g__Prevotella	d__Bacteria (1.00);p__Bacteroidetes (0.96);c__Bacteroidia (0.96);o__Bacteroidales (0.95);f__Prevotellaceae (0.75);g__Prevotella (0.59)	d__Bacteria (1.00);p__Bacteroidetes (0.96);c__Bacteroidia (0.96);o__Bacteroidales (0.95);f__Prevotellaceae (0.75);g__Prevotella (0.59)	d__Bacteria (99.88%);p__Bacteroidetes (98.79%);c__Bacteroidia (98.67%);o__Bacteroidales (98.50%);f__Prevotellaceae (95.38%);g__Prevotella (94.63%);s__Prevotella sp. AGR2160 (9.36%)	d__Bacteria;p__Bacteroidota;c__Bacteroidia;o__Bacteroidales;f__Bacteroidaceae;g__Prevotella;s__GCA_002480885.1
RUG213	d__Bacteria;p__Firmicutes;c__Clostridia;o__Clostridiales	d__Bacteria (1.00);p__Firmicutes (0.95);c__Clostridia (0.91);o__Clostridiales (0.91);f__Clostridiaceae (0.70);g__Clostridium (0.70);s__Clostridium sp. CAG:964 (0.69)	d__Bacteria (1.00);p__Firmicutes (0.95);c__Clostridia (0.91);o__Clostridiales (0.91);f__Clostridiaceae (0.70);g__Clostridium (0.70);s__Clostridium sp. CAG:964 (0.69)	d__Bacteria (99.53%);p__Firmicutes (97.70%);c__Clostridia (94.93%);o__Clostridiales (94.79%);f__Clostridiaceae (68.81%);g__Clostridium (68.61%);s__Clostridium sp. CAG:964 (65.49%)	d__Bacteria;p__Firmicutes_A;c__Clostridia;o__Oscillospirales;f__DTU089;g__CAG-964
RUG214	d__Bacteria;p__Firmicutes;c__Clostridia;o__Clostridiales;f__Lachnospiraceae	d__Bacteria (1.00);p__Firmicutes (0.93);c__Clostridia (0.73);o__Clostridiales (0.73);f__Lachnospiraceae (0.44)	d__Bacteria (1.00);p__Firmicutes (0.93);c__Clostridia (0.73);o__Clostridiales (0.73)	d__Bacteria (100.00%);p__Firmicutes (98.86%);c__Clostridia (95.25%);o__Clostridiales (95.25%);f__Lachnospiraceae (81.75%)	d__Bacteria;p__Firmicutes_A;c__Clostridia;o__Lachnospirales;f__Lachnospiraceae;g__UBA629;s__GCA_002300065.1
RUG215	d__Bacteria;p__Firmicutes;c__Clostridia;o__Clostridiales	d__Bacteria (0.99);p__Firmicutes (0.87);c__Clostridia (0.31);o__Clostridiales (0.31)	d__Bacteria (0.99);p__Firmicutes (0.87)	d__Bacteria (99.55%);p__Firmicutes (93.72%);c__NA;o__NA;f__NA;g__NA;s__Firmicutes bacterium CAG:555 (11.54%)	d__Bacteria;p__Firmicutes_A;c__Clostridia;o__Oscillospirales;f__Oscillospiraceae;g__F23-B02
RUG216	d__Bacteria;p__Bacteroidetes;c__Bacteroidia;o__Bacteroidales;f__Prevotellaceae	d__Bacteria (0.99);p__Bacteroidetes (0.89);c__Bacteroidia (0.87);o__Bacteroidales (0.87);f__Prevotellaceae (0.66);g__Prevotella (0.38)	d__Bacteria (0.99);p__Bacteroidetes (0.89);c__Bacteroidia (0.87);o__Bacteroidales (0.87);f__Prevotellaceae (0.66)	d__Bacteria (99.86%);p__Bacteroidetes (95.28%);c__Bacteroidia (94.42%);o__Bacteroidales (94.37%);f__Prevotellaceae (87.16%);g__Prevotella (83.89%)	d__Bacteria;p__Bacteroidota;c__Bacteroidia;o__Bacteroidales;f__Bacteroidaceae;g__Prevotella
RUG217	d__Bacteria;p__Firmicutes;c__Clostridia;o__Clostridiales	d__Bacteria (0.99);p__Firmicutes (0.94);c__Clostridia (0.90);o__Clostridiales (0.90);f__Ruminococcaceae (0.59);g__NA;s__Ruminococcaceae bacterium P7 (0.24)	d__Bacteria (0.99);p__Firmicutes (0.94);c__Clostridia (0.90);o__Clostridiales (0.90);f__Ruminococcaceae (0.59)	d__Bacteria (99.26%);p__Firmicutes (96.79%);c__Clostridia (94.79%);o__Clostridiales (94.73%);f__Ruminococcaceae (80.69%);g__NA;s__Ruminococcaceae bacterium P7 (45.56%)	d__Bacteria;p__Firmicutes_A;c__Clostridia;o__Oscillospirales;f__DTU089;g__Ruminococcus_E
RUG218	d__Bacteria;p__Firmicutes;c__Clostridia;o__Clostridiales	d__Bacteria (1.00);p__Firmicutes (0.94);c__Clostridia (0.91);o__Clostridiales (0.91);f__Ruminococcaceae (0.58);g__NA;s__Ruminococcaceae bacterium P7 (0.23)	d__Bacteria (1.00);p__Firmicutes (0.94);c__Clostridia (0.91);o__Clostridiales (0.91);f__Ruminococcaceae (0.58)	d__Bacteria (99.08%);p__Firmicutes (96.98%);c__Clostridia (95.14%);o__Clostridiales (95.14%);f__Ruminococcaceae (81.65%);g__NA;s__Ruminococcaceae bacterium P7 (46.86%)	d__Bacteria;p__Firmicutes_A;c__Clostridia;o__Oscillospirales;f__DTU089;g__Ruminococcus_E
RUG219	d__Bacteria;p__Bacteroidetes;c__Bacteroidia;o__Bacteroidales;f__Prevotellaceae	d__Bacteria (0.99);p__Bacteroidetes (0.90);c__Bacteroidia (0.89);o__Bacteroidales (0.89);f__Prevotellaceae (0.71);g__Prevotella (0.41)	d__Bacteria (0.99);p__Bacteroidetes (0.90);c__Bacteroidia (0.89);o__Bacteroidales (0.89);f__Prevotellaceae (0.71)	d__Bacteria (99.60%);p__Bacteroidetes (95.77%);c__Bacteroidia (94.88%);o__Bacteroidales (94.65%);f__Prevotellaceae (88.64%);g__Prevotella (84.22%)	d__Bacteria;p__Bacteroidota;c__Bacteroidia;o__Bacteroidales;f__Bacteroidaceae;g__Prevotella
RUG220	d__Bacteria;p__Firmicutes;c__Clostridia;o__Clostridiales	d__Bacteria (0.99);p__Firmicutes (0.87);c__Clostridia (0.28);o__Clostridiales (0.27)	d__Bacteria (0.99);p__Firmicutes (0.87)	d__Bacteria (99.65%);p__Firmicutes (94.10%);c__NA;o__NA;f__NA;g__NA;s__Firmicutes bacterium CAG:170 (10.21%)	d__Bacteria;p__Firmicutes_A;c__Clostridia;o__Oscillospirales;f__Oscillospiraceae;g__CAG-110
RUG221	d__Bacteria;p__Firmicutes;c__Clostridia;o__Clostridiales	d__Bacteria (0.99);p__Firmicutes (0.90);c__Clostridia (0.26);o__Clostridiales (0.26) | d__Bacteria (0.99);p__Firmicutes (0.90);c__NA;o__NA;f__NA;g__NA;s__Firmicutes bacterium CAG:103 (0.27)	d__Bacteria (0.99);p__Firmicutes (0.90)	d__Bacteria (99.70%);p__Firmicutes (95.84%);c__NA;o__NA;f__NA;g__NA;s__Firmicutes bacterium CAG:103 (33.68%)	d__Bacteria;p__Firmicutes_A;c__Clostridia;o__Oscillospirales;f__Oscillospiraceae;g__CAG-103
RUG222	d__Bacteria;p__Firmicutes;c__Clostridia;o__Clostridiales	d__Bacteria (1.00);p__Firmicutes (0.98);c__Clostridia (0.93);o__Clostridiales (0.93);f__Lachnospiraceae (0.57)	d__Bacteria (1.00);p__Firmicutes (0.98);c__Clostridia (0.93);o__Clostridiales (0.93);f__Lachnospiraceae (0.57)	d__Bacteria (99.71%);p__Firmicutes (98.60%);c__Clostridia (97.16%);o__Clostridiales (97.16%);f__Lachnospiraceae (80.40%);g__NA;s__Lachnospiraceae bacterium (20.46%)	d__Bacteria;p__Firmicutes_A;c__Clostridia;o__Lachnospirales;f__Lachnospiraceae;g__Eubacterium_Q;s__GCA_002349545.1
RUG223	d__Bacteria;p__Firmicutes;c__Clostridia;o__Clostridiales	d__Bacteria (1.00);p__Firmicutes (0.93);c__Clostridia (0.69);o__Clostridiales (0.68)	d__Bacteria (1.00);p__Firmicutes (0.93);c__Clostridia (0.69);o__Clostridiales (0.68)	d__Bacteria (99.78%);p__Firmicutes (95.49%);c__Clostridia (87.69%);o__Clostridiales (87.24%);f__Lachnospiraceae (59.44%);g__Tyzzerella (33.37%)	d__Bacteria;p__Firmicutes_A;c__Clostridia;o__Lachnospirales;f__Lachnospiraceae;g__Tyzzerella
RUG224	d__Bacteria;p__Bacteroidetes;c__Bacteroidia;o__Bacteroidales;f__Prevotellaceae	d__Bacteria (1.00);p__Bacteroidetes (0.96);c__Bacteroidia (0.96);o__Bacteroidales (0.96);f__Prevotellaceae (0.92);g__Prevotella (0.27)	d__Bacteria (1.00);p__Bacteroidetes (0.96);c__Bacteroidia (0.96);o__Bacteroidales (0.96);f__Prevotellaceae (0.92)	d__Bacteria (99.88%);p__Bacteroidetes (97.17%);c__Bacteroidia (96.47%);o__Bacteroidales (96.47%);f__Prevotellaceae (93.18%);g__NA;s__Prevotellaceae bacterium HUN156 (27.03%)	d__Bacteria;p__Bacteroidota;c__Bacteroidia;o__Bacteroidales;f__Bacteroidaceae;g__Prevotella;s__GCA_002349105.1
RUG225	d__Bacteria;p__Bacteroidetes;c__Bacteroidia;o__Bacteroidales	d__Bacteria (0.98);p__Bacteroidetes (0.66);c__Bacteroidia (0.54);o__Bacteroidales (0.50)	d__Bacteria (0.98);p__Bacteroidetes (0.66);c__Bacteroidia (0.54)	d__Bacteria (99.08%);p__Bacteroidetes (86.82%);c__Bacteroidia (79.51%);o__Bacteroidales (77.93%);f__Paludibacteraceae (13.18%);g__Paludibacter (13.18%);s__Paludibacter propionicigenes (7.77%)	d__Bacteria;p__Bacteroidota;c__Bacteroidia;o__Bacteroidales;f__Paludibacteraceae;g__RF16
RUG226	d__Bacteria;p__Firmicutes;c__Clostridia;o__Clostridiales;f__Lachnospiraceae	d__Bacteria (1.00);p__Firmicutes (0.95);c__Clostridia (0.93);o__Clostridiales (0.93);f__Lachnospiraceae (0.90);g__Butyrivibrio (0.85);s__Butyrivibrio sp. NC3005 (0.80)	d__Bacteria (1.00);p__Firmicutes (0.95);c__Clostridia (0.93);o__Clostridiales (0.93);f__Lachnospiraceae (0.90);g__Butyrivibrio (0.85);s__Butyrivibrio sp. NC3005 (0.80)	d__Bacteria (99.68%);p__Firmicutes (92.31%);c__Clostridia (89.25%);o__Clostridiales (89.19%);f__Lachnospiraceae (83.42%);g__Butyrivibrio (75.26%);s__Butyrivibrio sp. NC3005 (68.28%)	d__Bacteria;p__Firmicutes_A;c__Clostridia;o__Lachnospirales;f__Lachnospiraceae;g__Butyrivibrio;s__GCF_000424545.1
RUG227	d__Bacteria;p__Firmicutes;c__Clostridia;o__Clostridiales;f__Lachnospiraceae	d__Bacteria (1.00);p__Firmicutes (0.95);c__Clostridia (0.47);o__Clostridiales (0.47);f__Lachnospiraceae (0.34);g__NA;s__Lachnospiraceae bacterium NK3A20 (0.21)	d__Bacteria (1.00);p__Firmicutes (0.95)	d__Bacteria (99.72%);p__Firmicutes (97.80%);c__Clostridia (72.66%);o__Clostridiales (72.62%);f__Lachnospiraceae (60.47%);g__NA;s__Lachnospiraceae bacterium NK3A20 (34.30%)	d__Bacteria;p__Firmicutes_A;c__Clostridia;o__Lachnospirales;f__Lachnospiraceae;g__CAG-791
RUG228	d__Bacteria;p__Bacteroidetes;c__Bacteroidia;o__Bacteroidales;f__Prevotellaceae	d__Bacteria (0.99);p__Bacteroidetes (0.78);c__Bacteroidia (0.74);o__Bacteroidales (0.72);f__Prevotellaceae (0.25);g__Prevotella (0.21)	d__Bacteria (0.99);p__Bacteroidetes (0.78);c__Bacteroidia (0.74);o__Bacteroidales (0.72)	d__Bacteria (99.53%);p__Bacteroidetes (89.34%);c__Bacteroidia (86.45%);o__Bacteroidales (85.98%);f__Prevotellaceae (45.11%);g__Prevotella (42.94%);s__Prevotella sp. CAG:279 (14.07%)	d__Bacteria;p__Bacteroidota;c__Bacteroidia;o__Bacteroidales;f__Muribaculaceae;g__C941;s__GCA_002353995.1
RUG229	d__Bacteria;p__Fibrobacteres;c__Fibrobacteria;o__Fibrobacterales;f__Fibrobacteraceae;g__Fibrobacter	d__Bacteria (1.00);p__Fibrobacteres (0.99);c__Fibrobacteria (0.99);o__Fibrobacterales (0.99);f__Fibrobacteraceae (0.99);g__Fibrobacter (0.99)	d__Bacteria (1.00);p__Fibrobacteres (0.99);c__Fibrobacteria (0.99);o__Fibrobacterales (0.99);f__Fibrobacteraceae (0.99);g__Fibrobacter (0.99)	d__Bacteria (100.00%);p__Fibrobacteres (99.08%);c__Fibrobacteria (99.08%);o__Fibrobacterales (99.08%);f__Fibrobacteraceae (99.08%);g__Fibrobacter (99.08%);s__Fibrobacter sp. UWOV1 (33.37%)	d__Bacteria;p__Fibrobacterota;c__Fibrobacteria;o__Fibrobacterales;f__Fibrobacteraceae;g__Fibrobacter;s__GCF_900142495.1
RUG230	d__Bacteria;p__Firmicutes;c__Clostridia;o__Clostridiales	d__Bacteria (1.00);p__Firmicutes (0.93);c__Clostridia (0.89);o__Clostridiales (0.89);f__Ruminococcaceae (0.57);g__NA;s__Ruminococcaceae bacterium P7 (0.25)	d__Bacteria (1.00);p__Firmicutes (0.93);c__Clostridia (0.89);o__Clostridiales (0.89);f__Ruminococcaceae (0.57)	d__Bacteria (99.27%);p__Firmicutes (96.22%);c__Clostridia (94.02%);o__Clostridiales (93.97%);f__Ruminococcaceae (79.14%);g__NA;s__Ruminococcaceae bacterium P7 (46.05%)	d__Bacteria;p__Firmicutes_A;c__Clostridia;o__Oscillospirales;f__DTU089;g__Ruminococcus_E
RUG231	d__Bacteria;p__Firmicutes;c__Clostridia;o__Clostridiales;f__Lachnospiraceae	d__Bacteria (1.00);p__Firmicutes (0.97);c__Clostridia (0.91);o__Clostridiales (0.91);f__Lachnospiraceae (0.63);g__Roseburia (0.56)	d__Bacteria (1.00);p__Firmicutes (0.97);c__Clostridia (0.91);o__Clostridiales (0.91);f__Lachnospiraceae (0.63);g__Roseburia (0.56)	d__Bacteria (100.00%);p__Firmicutes (99.34%);c__Clostridia (96.81%);o__Clostridiales (96.81%);f__Lachnospiraceae (85.29%);g__Roseburia (70.73%);s__Roseburia sp. CAG:197 (26.34%)	d__Bacteria;p__Firmicutes_A;c__Clostridia;o__Lachnospirales;f__Lachnospiraceae;g__Agathobacter;s__GCA_002351275.1
RUG232	d__Bacteria;p__Bacteroidetes;c__Bacteroidia;o__Bacteroidales;f__Prevotellaceae;g__Prevotella	d__Bacteria (1.00);p__Bacteroidetes (0.98);c__Bacteroidia (0.98);o__Bacteroidales (0.98);f__Prevotellaceae (0.96);g__Prevotella (0.93);s__Prevotella sp. ne3005 (0.72)	d__Bacteria (1.00);p__Bacteroidetes (0.98);c__Bacteroidia (0.98);o__Bacteroidales (0.98);f__Prevotellaceae (0.96);g__Prevotella (0.93);s__Prevotella sp. ne3005 (0.72)	d__Bacteria (100.00%);p__Bacteroidetes (98.04%);c__Bacteroidia (97.64%);o__Bacteroidales (97.64%);f__Prevotellaceae (94.99%);g__Prevotella (94.63%);s__Prevotella sp. ne3005 (80.83%)	d__Bacteria;p__Bacteroidota;c__Bacteroidia;o__Bacteroidales;f__Bacteroidaceae;g__Prevotella;s__GCF_900110085.1
RUG233	d__Bacteria;p__Bacteroidetes;c__Bacteroidia;o__Bacteroidales;f__Prevotellaceae;g__Prevotella	d__Bacteria (0.99);p__Bacteroidetes (0.91);c__Bacteroidia (0.89);o__Bacteroidales (0.89);f__Prevotellaceae (0.69);g__Prevotella (0.40)	d__Bacteria (0.99);p__Bacteroidetes (0.91);c__Bacteroidia (0.89);o__Bacteroidales (0.89);f__Prevotellaceae (0.69)	d__Bacteria (99.85%);p__Bacteroidetes (97.09%);c__Bacteroidia (96.33%);o__Bacteroidales (96.33%);f__Prevotellaceae (89.90%);g__Prevotella (86.44%)	d__Bacteria;p__Bacteroidota;c__Bacteroidia;o__Bacteroidales;f__Bacteroidaceae;g__Prevotella;s__GCA_002342485.1
RUG234	d__Bacteria;p__Bacteroidetes;c__Bacteroidia;o__Bacteroidales	d__Bacteria (0.99);p__Bacteroidetes (0.58);c__Bacteroidia (0.34);o__Bacteroidales (0.34)	d__Bacteria (0.99);p__Bacteroidetes (0.58)	d__Bacteria (99.54%);p__Bacteroidetes (87.96%);c__Bacteroidia (66.15%);o__Bacteroidales (65.10%);f__NA;g__NA;s__Bacteroidales bacterium CF (8.04%)	d__Bacteria;p__Bacteroidota;c__Bacteroidia;o__Bacteroidales;f__UBA932;g__UBA1232
RUG235	d__Bacteria;p__Firmicutes;c__Clostridia;o__Clostridiales	d__Bacteria (1.00);p__Firmicutes (0.95);c__Clostridia (0.91);o__Clostridiales (0.91);f__Ruminococcaceae (0.72);g__Ruminococcus (0.64);s__Ruminococcus flavefaciens (0.15)	d__Bacteria (1.00);p__Firmicutes (0.95);c__Clostridia (0.91);o__Clostridiales (0.91);f__Ruminococcaceae (0.72);g__Ruminococcus (0.64)	d__Bacteria (99.03%);p__Firmicutes (96.33%);c__Clostridia (93.88%);o__Clostridiales (93.84%);f__Ruminococcaceae (79.82%);g__Ruminococcus (74.46%);s__Ruminococcus flavefaciens (30.69%)	d__Bacteria;p__Firmicutes_A;c__Clostridia;o__Oscillospirales;f__Ruminococcaceae;g__UBA3855
RUG236	d__Archaea;p__Euryarchaeota;c__Methanobacteria;o__Methanobacteriales;f__Methanobacteriaceae;g__Methanobrevibacter	d__Archaea (1.00);p__Euryarchaeota (1.00);c__Methanobacteria (0.99);o__Methanobacteriales (0.99);f__Methanobacteriaceae (0.99);g__Methanobrevibacter (0.99);s__Methanobrevibacter sp. YE315 (0.17)	d__Archaea (1.00);p__Euryarchaeota (1.00);c__Methanobacteria (0.99);o__Methanobacteriales (0.99);f__Methanobacteriaceae (0.99);g__Methanobrevibacter (0.99)	d__Archaea (98.87%);p__Euryarchaeota (98.87%);c__Methanobacteria (98.81%);o__Methanobacteriales (98.81%);f__Methanobacteriaceae (98.81%);g__Methanobrevibacter (98.30%);s__Methanobrevibacter sp. YE315 (58.34%)	d__Archaea;p__Euryarchaeota;c__Methanobacteria;o__Methanobacteriales;f__Methanobacteriaceae;g__Methanobrevibacter_A
RUG237	d__Bacteria;p__Firmicutes;c__Negativicutes;o__Selenomonadales	d__Bacteria (1.00);p__Firmicutes (0.96);c__Negativicutes (0.89);o__Acidaminococcales (0.76);f__Acidaminococcaceae (0.76);g__Succiniclasticum (0.59);s__Succiniclasticum ruminis (0.59)	d__Bacteria (1.00);p__Firmicutes (0.96);c__Negativicutes (0.89);o__Acidaminococcales (0.76);f__Acidaminococcaceae (0.76);g__Succiniclasticum (0.59);s__Succiniclasticum ruminis (0.59)	d__Bacteria (99.82%);p__Firmicutes (97.97%);c__Negativicutes (91.09%);o__Acidaminococcales (78.13%);f__Acidaminococcaceae (78.13%);g__Succiniclasticum (63.88%);s__Succiniclasticum ruminis (63.88%)	d__Bacteria;p__Firmicutes_C;c__Negativicutes;o__Acidaminococcales;f__Acidaminococcaceae;g__Succiniclasticum
RUG238	d__Bacteria;p__Firmicutes;c__Clostridia;o__Clostridiales	d__Bacteria (0.99);p__Firmicutes (0.78);c__Clostridia (0.51);o__Clostridiales (0.51)	d__Bacteria (0.99);p__Firmicutes (0.78);c__Clostridia (0.51);o__Clostridiales (0.51)	d__Bacteria (99.39%);p__Firmicutes (93.20%);c__Clostridia (82.75%);o__Clostridiales (82.14%);f__Eubacteriaceae (13.00%);g__Eubacterium (12.27%);s__Eubacterium sp. CAG:180 (5.89%)	d__Bacteria;p__Firmicutes_A;c__Clostridia;o__Oscillospirales;f__DTU089;g__UBA1227;s__UBA1227 sp1
RUG239	d__Bacteria;p__Spirochaetes;c__Spirochaetia;o__Spirochaetales;f__Spirochaetaceae;g__Treponema	d__Bacteria (1.00);p__Spirochaetes (0.84);c__Spirochaetia (0.83);o__Spirochaetales (0.83);f__Spirochaetaceae (0.83);g__Treponema (0.83)	d__Bacteria (1.00);p__Spirochaetes (0.84);c__Spirochaetia (0.83);o__Spirochaetales (0.83);f__Spirochaetaceae (0.83);g__Treponema (0.83)	d__Bacteria (99.77%);p__Spirochaetes (82.75%);c__Spirochaetia (82.53%);o__Spirochaetales (82.48%);f__Spirochaetaceae (82.48%);g__Treponema (82.26%);s__Treponema bryantii (18.10%)	d__Bacteria;p__Spirochaetota;c__Spirochaetia;o__Treponematales;f__Treponemataceae;g__Treponema_D;s__GCA_002350955.1
RUG240	d__Bacteria;p__Elusimicrobia	d__Bacteria (0.97);p__Elusimicrobia (0.62);c__Endomicrobia (0.23);o__Endomicrobiales (0.23);f__Endomicrobiaceae (0.23);g__Endomicrobium (0.23);s__Endomicrobium proavitum (0.19)	d__Bacteria (0.97);p__Elusimicrobia (0.62)	d__Bacteria (98.62%);p__Elusimicrobia (57.37%);c__Endomicrobia (42.56%);o__Endomicrobiales (42.56%);f__Endomicrobiaceae (42.56%);g__Endomicrobium (42.56%);s__Endomicrobium proavitum (32.39%)	d__Bacteria;p__Elusimicrobiota;c__Endomicrobia;o__Endomicrobiales;f__Endomicrobiaceae
RUG241	d__Bacteria;p__Firmicutes;c__Clostridia;o__Clostridiales	d__Bacteria (0.99);p__Firmicutes (0.75);c__Clostridia (0.60);o__Clostridiales (0.59);f__Ruminococcaceae (0.11)	d__Bacteria (0.99);p__Firmicutes (0.75);c__Clostridia (0.60);o__Clostridiales (0.59)	d__Bacteria (98.82%);p__Firmicutes (95.20%);c__Clostridia (89.66%);o__Clostridiales (89.29%);f__Clostridiaceae (21.20%);g__Clostridium (20.38%);s__Clostridium sp. CAG:964 (7.31%)	d__Bacteria;p__Firmicutes_A;c__Clostridia;o__Oscillospirales;f__DTU089
RUG242	d__Bacteria;p__Bacteroidetes;c__Bacteroidia;o__Bacteroidales;f__Prevotellaceae	d__Bacteria (0.99);p__Bacteroidetes (0.86);c__Bacteroidia (0.85);o__Bacteroidales (0.84);f__Bacteroidaceae (0.27);g__Bacteroides (0.26);s__Bacteroides sp. 43_108 (0.21) | d__Bacteria (0.99);p__Bacteroidetes (0.86);c__Bacteroidia (0.85);o__Bacteroidales (0.84);f__Prevotellaceae (0.30);g__Prevotella (0.21)	d__Bacteria (0.99);p__Bacteroidetes (0.86);c__Bacteroidia (0.85);o__Bacteroidales (0.84)	d__Bacteria (99.72%);p__Bacteroidetes (95.28%);c__Bacteroidia (94.27%);o__Bacteroidales (94.18%);f__Bacteroidaceae (48.78%);g__Bacteroides (48.37%);s__Bacteroides sp. 43_108 (30.99%)	d__Bacteria;p__Bacteroidota;c__Bacteroidia;o__Bacteroidales;f__Bacteroidaceae;g__UBA4334;s__GCA_002351015.1
RUG243	d__Bacteria;p__Bacteroidetes;c__Bacteroidia;o__Bacteroidales	d__Bacteria (0.98);p__Bacteroidetes (0.60);c__Bacteroidia (0.44);o__Bacteroidales (0.40)	d__Bacteria (0.98);p__Bacteroidetes (0.60)	d__Bacteria (99.50%);p__Bacteroidetes (89.08%);c__Bacteroidia (79.03%);o__Bacteroidales (76.53%);f__Paludibacteraceae (9.05%);g__Paludibacter (9.05%);s__Paludibacter jiangxiensis (3.93%)	d__Bacteria;p__Bacteroidota;c__Bacteroidia;o__Bacteroidales;f__Paludibacteraceae
RUG244	d__Bacteria;p__Bacteroidetes;c__Bacteroidia;o__Bacteroidales	d__Bacteria (1.00);p__Bacteroidetes (0.16);c__Bacteroidia (0.11);o__Bacteroidales (0.10)	d__Bacteria (1.00)	d__Bacteria (99.63%);p__NA;c__NA;o__NA;f__NA;g__NA;s__bacterium P3 (53.79%)	d__Bacteria;p__Bacteroidota;c__Bacteroidia;o__Bacteroidales;f__P3;g__UBA1217
RUG245	d__Bacteria;p__Bacteroidetes;c__Bacteroidia;o__Bacteroidales	d__Bacteria (1.00);p__Bacteroidetes (0.13);c__Bacteroidia (0.11);o__Bacteroidales (0.10) | d__Bacteria (1.00);p__NA;c__NA;o__NA;f__NA;g__NA;s__bacterium F083 (0.14)	d__Bacteria (1.00)	d__Bacteria (99.68%);p__NA;c__NA;o__NA;f__NA;g__NA;s__bacterium F082 (47.75%)	d__Bacteria;p__Bacteroidota;c__Bacteroidia;o__Bacteroidales;f__F082;g__F082
RUG246	d__Bacteria;p__Firmicutes;c__Erysipelotrichia;o__Erysipelotrichales;f__Erysipelotrichaceae	d__Bacteria (0.99);p__Firmicutes (0.91);c__Erysipelotrichia (0.30);o__Erysipelotrichales (0.30);f__Erysipelotrichaceae (0.30);g__Kandleria (0.24);s__Kandleria vitulina (0.24) | d__Bacteria (0.99);p__Firmicutes (0.91);c__Clostridia (0.10);o__Clostridiales (0.10)	d__Bacteria (0.99);p__Firmicutes (0.91)	d__Bacteria (99.57%);p__Firmicutes (96.19%);c__Erysipelotrichia (50.19%);o__Erysipelotrichales (50.19%);f__Erysipelotrichaceae (50.19%);g__Kandleria (37.80%);s__Kandleria vitulina (37.80%)	d__Bacteria;p__Firmicutes;c__Bacilli;o__Erysipelotrichales;f__Erysipelatoclostridiaceae;g__Kandleria
RUG247	d__Bacteria;p__Firmicutes;c__Clostridia;o__Clostridiales	d__Bacteria (0.99);p__Firmicutes (0.86);c__Clostridia (0.66);o__Clostridiales (0.66);f__Clostridiales Family XIII. Incertae Sedis (0.32)	d__Bacteria (0.99);p__Firmicutes (0.86);c__Clostridia (0.66);o__Clostridiales (0.66)	d__Bacteria (99.46%);p__Firmicutes (94.16%);c__Clostridia (84.59%);o__Clostridiales (84.35%);f__Clostridiales Family XIII. Incertae Sedis (35.82%);g__Mobilibacterium (13.79%);s__Mobilibacterium timonense (13.79%)	d__Bacteria;p__Firmicutes_A;c__Clostridia;o__Peptostreptococcales;f__Anaerovoracaceae;g__Mogibacterium;s__GCA_002350505.1
RUG248	d__Bacteria;p__Firmicutes;c__Clostridia;o__Clostridiales	d__Bacteria (0.99);p__Firmicutes (0.85);c__Clostridia (0.77);o__Clostridiales (0.75);f__Ruminococcaceae (0.14)	d__Bacteria (0.99);p__Firmicutes (0.85);c__Clostridia (0.77);o__Clostridiales (0.75)	d__Bacteria (98.42%);p__Firmicutes (94.45%);c__Clostridia (91.06%);o__Clostridiales (90.88%);f__Clostridiaceae (41.38%);g__Clostridium (40.56%);s__Clostridium sp. CAG:352 (33.37%)	d__Bacteria;p__Firmicutes_A;c__Clostridia;o__Oscillospirales;f__DTU089;g__UBA1213
RUG249	d__Bacteria;p__Bacteroidetes;c__Bacteroidia;o__Bacteroidales;f__Prevotellaceae	d__Bacteria (0.99);p__Bacteroidetes (0.90);c__Bacteroidia (0.89);o__Bacteroidales (0.89);f__Prevotellaceae (0.73);g__Prevotella (0.49)	d__Bacteria (0.99);p__Bacteroidetes (0.90);c__Bacteroidia (0.89);o__Bacteroidales (0.89);f__Prevotellaceae (0.73)	d__Bacteria (99.79%);p__Bacteroidetes (95.21%);c__Bacteroidia (94.56%);o__Bacteroidales (94.42%);f__Prevotellaceae (86.89%);g__Prevotella (82.21%)	d__Bacteria;p__Bacteroidota;c__Bacteroidia;o__Bacteroidales;f__Bacteroidaceae;g__Prevotella;s__GCA_002395825.1
RUG250	d__Bacteria;p__Bacteroidetes;c__Bacteroidia;o__Bacteroidales	d__Bacteria (0.98);p__Bacteroidetes (0.82);c__Bacteroidia (0.80);o__Bacteroidales (0.79)	d__Bacteria (0.98);p__Bacteroidetes (0.82);c__Bacteroidia (0.80);o__Bacteroidales (0.79)	d__Bacteria (99.03%);p__Bacteroidetes (88.60%);c__Bacteroidia (86.99%);o__Bacteroidales (86.65%);f__NA;g__NA;s__Bacteroidales bacterium WCE2008 (19.48%)	d__Bacteria;p__Bacteroidota;c__Bacteroidia;o__Bacteroidales;f__UBA932;g__RC9
RUG251	d__Bacteria;p__Firmicutes;c__Clostridia;o__Clostridiales	d__Bacteria (0.99);p__Firmicutes (0.89);c__Clostridia (0.78);o__Clostridiales (0.77);f__Ruminococcaceae (0.27) | d__Bacteria (0.99);p__Firmicutes (0.89);c__Clostridia (0.78);o__Clostridiales (0.77);f__Lachnospiraceae (0.10)	d__Bacteria (0.99);p__Firmicutes (0.89);c__Clostridia (0.78);o__Clostridiales (0.77)	d__Bacteria (98.92%);p__Firmicutes (94.28%);c__Clostridia (89.16%);o__Clostridiales (88.52%);f__Ruminococcaceae (49.04%);g__NA;s__Ruminococcaceae bacterium KH2T8 (12.17%)	d__Bacteria;p__Firmicutes_A;c__Clostridia;o__Saccharofermentanales;f__Saccharofermentanaceae;g__Firm-16
RUG252	d__Bacteria;p__Firmicutes;c__Clostridia;o__Clostridiales	d__Bacteria (0.99);p__Firmicutes (0.85);c__Clostridia (0.42);o__Clostridiales (0.42);f__Lachnospiraceae (0.12)	d__Bacteria (0.99);p__Firmicutes (0.85)	d__Bacteria;p__Firmicutes;c__Clostridia;o__Clostridiales;f__Eubacteriaceae;g__Eubacterium;s__[Eubacterium] cellulosolvens	d__Bacteria;p__Firmicutes_A;c__Clostridia;o__Lachnospirales;f__Lachnospiraceae;g__UBA1066;s__UBA1066 sp2
RUG253	d__Bacteria;p__Bacteroidetes;c__Bacteroidia;o__Bacteroidales	d__Bacteria (0.98);p__Bacteroidetes (0.79);c__Bacteroidia (0.75);o__Bacteroidales (0.75)	d__Bacteria (0.98);p__Bacteroidetes (0.79);c__Bacteroidia (0.75);o__Bacteroidales (0.75)	d__Bacteria (99.18%);p__Bacteroidetes (87.06%);c__Bacteroidia (85.05%);o__Bacteroidales (84.59%);f__NA;g__NA;s__Bacteroidales bacterium WCE2008 (17.27%)	d__Bacteria;p__Bacteroidota;c__Bacteroidia;o__Bacteroidales;f__UBA932;g__RC9
RUG254	d__Bacteria;p__Firmicutes;c__Clostridia;o__Clostridiales	d__Bacteria (0.99);p__Firmicutes (0.87);c__Clostridia (0.65);o__Clostridiales (0.65);f__Lachnospiraceae (0.38);g__Coprococcus (0.30);s__Coprococcus catus (0.30)	d__Bacteria (0.99);p__Firmicutes (0.87);c__Clostridia (0.65);o__Clostridiales (0.65)	d__Bacteria (99.84%);p__Firmicutes (97.00%);c__Clostridia (87.57%);o__Clostridiales (87.47%);f__Lachnospiraceae (58.96%);g__Coprococcus (33.30%);s__Coprococcus catus (32.86%)	d__Bacteria;p__Firmicutes_A;c__Clostridia;o__Lachnospirales;f__Lachnospiraceae
RUG255	d__Bacteria;p__Firmicutes;c__Clostridia;o__Clostridiales	d__Bacteria (0.99);p__Firmicutes (0.76);c__Clostridia (0.50);o__Clostridiales (0.49)	d__Bacteria (0.99);p__Firmicutes (0.76)	d__Bacteria (99.54%);p__Firmicutes (93.30%);c__Clostridia (83.11%);o__Clostridiales (82.39%);f__Eubacteriaceae (13.80%);g__Eubacterium (13.14%);s__Eubacterium sp. CAG:180 (6.77%)	d__Bacteria;p__Firmicutes_A;c__Clostridia;o__Oscillospirales;f__DTU089;g__UBA1227;s__UBA1227 sp1
RUG256	d__Archaea;p__Euryarchaeota;c__Methanobacteria;o__Methanobacteriales;f__Methanobacteriaceae;g__Methanobrevibacter	d__Archaea (0.99);p__Euryarchaeota (0.99);c__Methanobacteria (0.99);o__Methanobacteriales (0.99);f__Methanobacteriaceae (0.99);g__Methanobrevibacter (0.99);s__Methanobrevibacter sp. YE315 (0.12)	d__Archaea (0.99);p__Euryarchaeota (0.99);c__Methanobacteria (0.99);o__Methanobacteriales (0.99);f__Methanobacteriaceae (0.99);g__Methanobrevibacter (0.99)	d__Archaea (98.40%);p__Euryarchaeota (98.40%);c__Methanobacteria (98.40%);o__Methanobacteriales (98.40%);f__Methanobacteriaceae (98.40%);g__Methanobrevibacter (97.91%);s__Methanobrevibacter sp. YE315 (54.12%)	d__Archaea;p__Euryarchaeota;c__Methanobacteria;o__Methanobacteriales;f__Methanobacteriaceae;g__Methanobrevibacter_A;s__GCA_002509015.1
RUG257	d__Bacteria;p__Bacteroidetes;c__Bacteroidia;o__Bacteroidales	d__Bacteria (0.98);p__Bacteroidetes (0.82);c__Bacteroidia (0.79);o__Bacteroidales (0.79)	d__Bacteria (0.98);p__Bacteroidetes (0.82);c__Bacteroidia (0.79);o__Bacteroidales (0.79)	d__Bacteria (99.26%);p__Bacteroidetes (87.67%);c__Bacteroidia (84.96%);o__Bacteroidales (84.59%);f__NA;g__NA;s__Bacteroidales bacterium WCE2004 (22.75%)	d__Bacteria;p__Bacteroidota;c__Bacteroidia;o__Bacteroidales;f__UBA932;g__RC9
RUG258	d__Bacteria;p__Firmicutes;c__Clostridia;o__Clostridiales	d__Bacteria (0.99);p__Firmicutes (0.77);c__Clostridia (0.50);o__Clostridiales (0.49)	d__Bacteria (0.99);p__Firmicutes (0.77)	d__Bacteria (99.43%);p__Firmicutes (93.79%);c__Clostridia (83.03%);o__Clostridiales (82.46%);f__Eubacteriaceae (13.49%);g__Eubacterium (12.86%);s__Eubacterium sp. CAG:180 (6.59%)	d__Bacteria;p__Firmicutes_A;c__Clostridia;o__Oscillospirales;f__DTU089;g__UBA1227;s__UBA1227 sp1
RUG259	d__Bacteria;p__Bacteroidetes;c__Bacteroidia;o__Bacteroidales;f__Prevotellaceae	d__Bacteria (0.99);p__Bacteroidetes (0.96);c__Bacteroidia (0.96);o__Bacteroidales (0.96);f__Prevotellaceae (0.91);g__Prevotella (0.43)	d__Bacteria (0.99);p__Bacteroidetes (0.96);c__Bacteroidia (0.96);o__Bacteroidales (0.96);f__Prevotellaceae (0.91)	d__Bacteria (99.76%);p__Bacteroidetes (97.40%);c__Bacteroidia (97.04%);o__Bacteroidales (96.97%);f__Prevotellaceae (92.71%);g__Prevotella (72.77%);s__Prevotella sp. tc2-28 (24.63%)	d__Bacteria;p__Bacteroidota;c__Bacteroidia;o__Bacteroidales;f__Bacteroidaceae;g__Prevotella
RUG260	d__Bacteria;p__Proteobacteria;c__Gammaproteobacteria;o__Aeromonadales;f__Succinivibrionaceae;g__Succinatimonas	d__Bacteria (1.00);p__Proteobacteria (0.99);c__Gammaproteobacteria (0.98);o__Aeromonadales (0.98);f__Succinivibrionaceae (0.98);g__Succinivibrio (0.95);s__Succinivibrio dextrinosolvens (0.95)	d__Bacteria (1.00);p__Proteobacteria (0.99);c__Gammaproteobacteria (0.98);o__Aeromonadales (0.98);f__Succinivibrionaceae (0.98);g__Succinivibrio (0.95);s__Succinivibrio dextrinosolvens (0.95)	d__Bacteria (99.87%);p__Proteobacteria (97.18%);c__Gammaproteobacteria (96.69%);o__Aeromonadales (96.47%);f__Succinivibrionaceae (96.47%);g__Succinivibrio (94.93%);s__Succinivibrio dextrinosolvens (94.93%)	d__Bacteria;p__Proteobacteria;c__Gammaproteobacteria;o__Enterobacterales;f__Succinivibrionaceae;g__Succinivibrio
RUG261	d__Bacteria;p__Firmicutes;c__Bacilli;o__Lactobacillales;f__Lactobacillaceae;g__Sharpea	d__Bacteria (1.00);p__Firmicutes (1.00);c__Bacilli (0.98);o__Lactobacillales (0.98);f__Lactobacillaceae (0.98);g__Sharpea (0.98);s__Sharpea azabuensis (0.98)	d__Bacteria (1.00);p__Firmicutes (1.00);c__Bacilli (0.98);o__Lactobacillales (0.98);f__Lactobacillaceae (0.98);g__Sharpea (0.98);s__Sharpea azabuensis (0.98)	d__Bacteria (100.00%);p__Firmicutes (99.67%);c__Bacilli (98.32%);o__Lactobacillales (98.32%);f__Lactobacillaceae (98.32%);g__Sharpea (98.32%);s__Sharpea azabuensis (98.32%)	d__Bacteria;p__Firmicutes;c__Bacilli;o__Erysipelotrichales;f__Erysipelatoclostridiaceae;g__Sharpea;s__Sharpea azabuensis
RUG262	d__Bacteria;p__Firmicutes;c__Bacilli;o__Lactobacillales;f__Lactobacillaceae;g__Sharpea	d__Bacteria (1.00);p__Firmicutes (1.00);c__Bacilli (0.96);o__Lactobacillales (0.96);f__Lactobacillaceae (0.96);g__Sharpea (0.96);s__Sharpea azabuensis (0.96)	d__Bacteria (1.00);p__Firmicutes (1.00);c__Bacilli (0.96);o__Lactobacillales (0.96);f__Lactobacillaceae (0.96);g__Sharpea (0.96);s__Sharpea azabuensis (0.96)	d__Bacteria (100.00%);p__Firmicutes (99.63%);c__Bacilli (97.05%);o__Lactobacillales (97.05%);f__Lactobacillaceae (96.99%);g__Sharpea (96.99%);s__Sharpea azabuensis (96.99%)	d__Bacteria;p__Firmicutes;c__Bacilli;o__Erysipelotrichales;f__Erysipelatoclostridiaceae;g__Sharpea;s__Sharpea azabuensis
RUG263	d__Bacteria;p__Firmicutes;c__Clostridia;o__Clostridiales;f__Lachnospiraceae	d__Bacteria (0.99);p__Firmicutes (0.89);c__Clostridia (0.67);o__Clostridiales (0.67);f__Lachnospiraceae (0.40)	d__Bacteria (0.99);p__Firmicutes (0.89);c__Clostridia (0.67);o__Clostridiales (0.67)	d__Bacteria (99.78%);p__Firmicutes (96.65%);c__Clostridia (91.18%);o__Clostridiales (91.13%);f__Lachnospiraceae (75.92%);g__NA;s__Lachnospiraceae bacterium XBD2001 (12.23%)	d__Bacteria;p__Firmicutes_A;c__Clostridia;o__Lachnospirales;f__Lachnospiraceae;g__UBA2887;s__GCA_002349765.1
RUG264	d__Bacteria;p__Bacteroidetes;c__Bacteroidia;o__Bacteroidales	d__Bacteria (1.00);p__Bacteroidetes (0.18);c__Bacteroidia (0.14);o__Bacteroidales (0.13)	d__Bacteria (1.00)	d__Bacteria (99.64%);p__NA;c__NA;o__NA;f__NA;g__NA;s__bacterium P3 (51.10%)	d__Bacteria;p__Bacteroidota;c__Bacteroidia;o__Bacteroidales;f__P3;g__P3
RUG265	d__Bacteria;p__Bacteroidetes;c__Bacteroidia;o__Bacteroidales	d__Bacteria (1.00);p__Bacteroidetes (0.14);c__Bacteroidia (0.13);o__Bacteroidales (0.12) | d__Bacteria (1.00);p__NA;c__NA;o__NA;f__NA;g__NA;s__bacterium F083 (0.15)	d__Bacteria (1.00)	d__Bacteria (99.85%);p__NA;c__NA;o__NA;f__NA;g__NA;s__bacterium F082 (45.18%)	d__Bacteria;p__Bacteroidota;c__Bacteroidia;o__Bacteroidales;f__F082;g__F082
RUG266	d__Bacteria;p__Firmicutes;c__Erysipelotrichia;o__Erysipelotrichales;f__Erysipelotrichaceae	d__Bacteria (0.97);p__Firmicutes (0.70);c__Erysipelotrichia (0.17);o__Erysipelotrichales (0.17);f__Erysipelotrichaceae (0.17);g__Coprobacillus (0.17);s__Coprobacillus sp. CAG:826 (0.16) | d__Bacteria (0.97);p__Firmicutes (0.70);c__Clostridia (0.18);o__Clostridiales (0.18)	d__Bacteria (0.97);p__Firmicutes (0.70)	d__Bacteria (97.45%);p__Firmicutes (82.53%);c__Erysipelotrichia (23.75%);o__Erysipelotrichales (23.75%);f__Erysipelotrichaceae (23.75%);g__Coprobacillus (19.20%);s__Coprobacillus sp. CAG:826 (18.20%)	d__Bacteria;p__Firmicutes;c__Bacilli;o__RFN20;f__CAG-826;g__UBA733
RUG267	d__Bacteria;p__Firmicutes;c__Clostridia;o__Clostridiales	d__Bacteria (0.99);p__Firmicutes (0.85);c__Clostridia (0.76);o__Clostridiales (0.76);f__Ruminococcaceae (0.12)	d__Bacteria (0.99);p__Firmicutes (0.85);c__Clostridia (0.76);o__Clostridiales (0.76)	d__Bacteria (99.07%);p__Firmicutes (95.35%);c__Clostridia (92.06%);o__Clostridiales (91.94%);f__Clostridiaceae (42.06%);g__Clostridium (41.19%);s__Clostridium sp. CAG:352 (34.12%)	d__Bacteria;p__Firmicutes_A;c__Clostridia;o__Oscillospirales;f__DTU089;g__UBA1213
RUG268	d__Bacteria;p__Firmicutes;c__Clostridia;o__Clostridiales	d__Bacteria (1.00);p__Firmicutes (0.93);c__Clostridia (0.65);o__Clostridiales (0.65);f__Eubacteriaceae (0.23);g__Eubacterium (0.23);s__[Eubacterium] cellulosolvens (0.22) | d__Bacteria (1.00);p__Firmicutes (0.93);c__Clostridia (0.65);o__Clostridiales (0.65);f__Lachnospiraceae (0.10)	d__Bacteria (1.00);p__Firmicutes (0.93);c__Clostridia (0.65);o__Clostridiales (0.65)	d__Bacteria;p__Firmicutes;c__Clostridia;o__Clostridiales;f__Eubacteriaceae;g__Eubacterium;s__[Eubacterium] cellulosolvens	d__Bacteria;p__Firmicutes_A;c__Clostridia;o__Lachnospirales;f__Lachnospiraceae;g__Eubacterium_H
RUG269	d__Bacteria;p__Bacteroidetes;c__Bacteroidia;o__Bacteroidales;f__Prevotellaceae	d__Bacteria (0.99);p__Bacteroidetes (0.78);c__Bacteroidia (0.74);o__Bacteroidales (0.73);f__Prevotellaceae (0.28);g__Prevotella (0.22)	d__Bacteria (0.99);p__Bacteroidetes (0.78);c__Bacteroidia (0.74);o__Bacteroidales (0.73)	d__Bacteria (99.13%);p__Bacteroidetes (88.11%);c__Bacteroidia (85.74%);o__Bacteroidales (85.33%);f__Prevotellaceae (47.24%);g__Prevotella (44.97%);s__Prevotella sp. CAG:279 (12.39%)	d__Bacteria;p__Bacteroidota;c__Bacteroidia;o__Bacteroidales;f__Muribaculaceae;g__C941
RUG270	d__Bacteria;p__Firmicutes;c__Clostridia;o__Clostridiales	d__Bacteria (0.99);p__Firmicutes (0.94);c__Clostridia (0.88);o__Clostridiales (0.88);f__Ruminococcaceae (0.57);g__NA;s__Ruminococcaceae bacterium P7 (0.24)	d__Bacteria (0.99);p__Firmicutes (0.94);c__Clostridia (0.88);o__Clostridiales (0.88);f__Ruminococcaceae (0.57)	d__Bacteria (99.30%);p__Firmicutes (97.44%);c__Clostridia (93.48%);o__Clostridiales (93.48%);f__Ruminococcaceae (79.17%);g__NA;s__Ruminococcaceae bacterium P7 (45.38%)	d__Bacteria;p__Firmicutes_A;c__Clostridia;o__Oscillospirales;f__DTU089;g__Ruminococcus_E
RUG271	d__Bacteria;p__Firmicutes;c__Clostridia;o__Clostridiales	d__Bacteria (1.00);p__Firmicutes (0.94);c__Clostridia (0.91);o__Clostridiales (0.91);f__Ruminococcaceae (0.59);g__NA;s__Ruminococcaceae bacterium P7 (0.25)	d__Bacteria (1.00);p__Firmicutes (0.94);c__Clostridia (0.91);o__Clostridiales (0.91);f__Ruminococcaceae (0.59)	d__Bacteria (99.21%);p__Firmicutes (97.26%);c__Clostridia (95.56%);o__Clostridiales (95.50%);f__Ruminococcaceae (81.34%);g__NA;s__Ruminococcaceae bacterium P7 (47.11%)	d__Bacteria;p__Firmicutes_A;c__Clostridia;o__Oscillospirales;f__DTU089;g__Ruminococcus_E
RUG272	d__Bacteria;p__Firmicutes;c__Clostridia;o__Clostridiales	d__Bacteria (1.00);p__Firmicutes (0.94);c__Clostridia (0.90);o__Clostridiales (0.90);f__Ruminococcaceae (0.59);g__NA;s__Ruminococcaceae bacterium P7 (0.24) | d__Bacteria (1.00);p__Firmicutes (0.94);c__Clostridia (0.90);o__Clostridiales (0.90);f__Ruminococcaceae (0.59);g__Ruminococcus (0.11)	d__Bacteria (1.00);p__Firmicutes (0.94);c__Clostridia (0.90);o__Clostridiales (0.90);f__Ruminococcaceae (0.59)	d__Bacteria (99.80%);p__Firmicutes (97.55%);c__Clostridia (94.95%);o__Clostridiales (94.90%);f__Ruminococcaceae (80.20%);g__NA;s__Ruminococcaceae bacterium P7 (42.76%)	d__Bacteria;p__Firmicutes_A;c__Clostridia;o__Oscillospirales;f__DTU089;g__Ruminococcus_E
RUG273	d__Bacteria;p__Bacteroidetes;c__Bacteroidia;o__Bacteroidales;f__Prevotellaceae;g__Prevotella	d__Bacteria (0.99);p__Bacteroidetes (0.90);c__Bacteroidia (0.88);o__Bacteroidales (0.88);f__Prevotellaceae (0.71);g__Prevotella (0.40)	d__Bacteria (0.99);p__Bacteroidetes (0.90);c__Bacteroidia (0.88);o__Bacteroidales (0.88);f__Prevotellaceae (0.71)	d__Bacteria (99.76%);p__Bacteroidetes (96.35%);c__Bacteroidia (95.71%);o__Bacteroidales (95.57%);f__Prevotellaceae (89.81%);g__Prevotella (86.01%)	d__Bacteria;p__Bacteroidota;c__Bacteroidia;o__Bacteroidales;f__Bacteroidaceae;g__Prevotella
RUG274	d__Bacteria;p__Firmicutes;c__Clostridia;o__Clostridiales;f__Lachnospiraceae	d__Bacteria (0.99);p__Firmicutes (0.89);c__Clostridia (0.67);o__Clostridiales (0.67);f__Lachnospiraceae (0.39)	d__Bacteria (0.99);p__Firmicutes (0.89);c__Clostridia (0.67);o__Clostridiales (0.67)	d__Bacteria (99.84%);p__Firmicutes (97.06%);c__Clostridia (91.61%);o__Clostridiales (91.55%);f__Lachnospiraceae (75.81%);g__NA;s__Lachnospiraceae bacterium XBD2001 (12.59%)	d__Bacteria;p__Firmicutes_A;c__Clostridia;o__Lachnospirales;f__Lachnospiraceae;g__UBA2887;s__GCA_002349765.1
RUG275	d__Bacteria;p__Firmicutes;c__Erysipelotrichia;o__Erysipelotrichales;f__Erysipelotrichaceae	d__Bacteria (0.98);p__Firmicutes (0.70);c__Erysipelotrichia (0.22);o__Erysipelotrichales (0.22);f__Erysipelotrichaceae (0.22);g__Coprobacillus (0.21);s__Coprobacillus sp. CAG:826 (0.20) | d__Bacteria (0.98);p__Firmicutes (0.70);c__Clostridia (0.16);o__Clostridiales (0.16)	d__Bacteria (0.98);p__Firmicutes (0.70)	d__Bacteria (98.51%);p__Firmicutes (81.80%);c__Erysipelotrichia (25.81%);o__Erysipelotrichales (25.81%);f__Erysipelotrichaceae (25.81%);g__Coprobacillus (20.98%);s__Coprobacillus sp. CAG:826 (20.24%)	d__Bacteria;p__Firmicutes;c__Bacilli;o__RFN20;f__CAG-826;g__UBA733
RUG276	d__Bacteria;p__Firmicutes;c__Negativicutes;o__Veillonellales;f__Veillonellaceae	d__Bacteria (1.00);p__Firmicutes (0.97);c__Negativicutes (0.90);o__Selenomonadales (0.85);f__Selenomonadaceae (0.84);g__Selenomonas (0.53);s__Selenomonas bovis (0.38)	d__Bacteria (1.00);p__Firmicutes (0.97);c__Negativicutes (0.90);o__Selenomonadales (0.85);f__Selenomonadaceae (0.84);g__Selenomonas (0.53)	d__Bacteria (99.88%);p__Firmicutes (97.35%);c__Negativicutes (89.03%);o__Selenomonadales (85.25%);f__Selenomonadaceae (84.58%);g__Selenomonas (73.38%);s__Selenomonas bovis (54.22%)	d__Bacteria;p__Firmicutes_C;c__Negativicutes;o__Selenomonadales;f__Selenomonadaceae;g__Selenomonas_C
RUG277	d__Bacteria;p__Firmicutes;c__Clostridia;o__Clostridiales	d__Bacteria (0.99);p__Firmicutes (0.94);c__Clostridia (0.92);o__Clostridiales (0.92);f__Ruminococcaceae (0.59);g__NA;s__Ruminococcaceae bacterium P7 (0.24)	d__Bacteria (0.99);p__Firmicutes (0.94);c__Clostridia (0.92);o__Clostridiales (0.92);f__Ruminococcaceae (0.59)	d__Bacteria (99.31%);p__Firmicutes (97.94%);c__Clostridia (96.38%);o__Clostridiales (96.38%);f__Ruminococcaceae (83.40%);g__NA;s__Ruminococcaceae bacterium P7 (48.31%)	d__Bacteria;p__Firmicutes_A;c__Clostridia;o__Oscillospirales;f__DTU089;g__Ruminococcus_E
RUG278	d__Bacteria;p__Bacteroidetes;c__Bacteroidia;o__Bacteroidales;f__Prevotellaceae	d__Bacteria (0.99);p__Bacteroidetes (0.78);c__Bacteroidia (0.74);o__Bacteroidales (0.73);f__Prevotellaceae (0.28);g__Prevotella (0.23)	d__Bacteria (0.99);p__Bacteroidetes (0.78);c__Bacteroidia (0.74);o__Bacteroidales (0.73)	d__Bacteria (99.10%);p__Bacteroidetes (88.74%);c__Bacteroidia (86.37%);o__Bacteroidales (85.96%);f__Prevotellaceae (47.58%);g__Prevotella (45.34%);s__Prevotella sp. CAG:279 (12.38%)	d__Bacteria;p__Bacteroidota;c__Bacteroidia;o__Bacteroidales;f__Muribaculaceae;g__C941
RUG279	d__Bacteria;p__Bacteroidetes;c__Bacteroidia;o__Bacteroidales	d__Bacteria (1.00);p__Bacteroidetes (0.14);c__Bacteroidia (0.11);o__Bacteroidales (0.11)	d__Bacteria (1.00)	d__Bacteria (99.73%);p__NA;c__NA;o__NA;f__NA;g__NA;s__bacterium P3 (60.98%)	d__Bacteria;p__Bacteroidota;c__Bacteroidia;o__Bacteroidales;f__P3;g__P3;s__GCA_002350995.1
RUG280	d__Bacteria;p__Bacteroidetes;c__Bacteroidia;o__Bacteroidales;f__Prevotellaceae	d__Bacteria (0.99);p__Bacteroidetes (0.88);c__Bacteroidia (0.86);o__Bacteroidales (0.86);f__Prevotellaceae (0.68);g__Prevotella (0.45)	d__Bacteria (0.99);p__Bacteroidetes (0.88);c__Bacteroidia (0.86);o__Bacteroidales (0.86);f__Prevotellaceae (0.68)	d__Bacteria (99.54%);p__Bacteroidetes (93.59%);c__Bacteroidia (92.55%);o__Bacteroidales (92.43%);f__Prevotellaceae (82.73%);g__Prevotella (78.83%)	d__Bacteria;p__Bacteroidota;c__Bacteroidia;o__Bacteroidales;f__Bacteroidaceae;g__Prevotella
RUG281	d__Bacteria;p__Bacteroidetes;c__Bacteroidia;o__Bacteroidales	d__Bacteria (0.98);p__Bacteroidetes (0.66);c__Bacteroidia (0.54);o__Bacteroidales (0.51)	d__Bacteria (0.98);p__Bacteroidetes (0.66);c__Bacteroidia (0.54);o__Bacteroidales (0.51)	d__Bacteria (99.36%);p__Bacteroidetes (88.57%);c__Bacteroidia (81.19%);o__Bacteroidales (79.13%);f__Paludibacteraceae (14.48%);g__Paludibacter (14.48%);s__Paludibacter propionicigenes (8.52%)	d__Bacteria;p__Bacteroidota;c__Bacteroidia;o__Bacteroidales;f__Paludibacteraceae;g__RF16
RUG282	d__Bacteria;p__Firmicutes;c__Clostridia;o__Clostridiales	d__Bacteria (0.99);p__Firmicutes (0.85);c__Clostridia (0.39);o__Clostridiales (0.38);f__Lachnospiraceae (0.12)	d__Bacteria (0.99);p__Firmicutes (0.85)	d__Bacteria (99.54%);p__Firmicutes (93.12%);c__NA;o__NA;f__NA;g__NA;s__Firmicutes bacterium CAG:555 (9.42%)	d__Bacteria;p__Firmicutes_A;c__Clostridia;o__Oscillospirales;f__Oscillospiraceae;g__F23-B02
RUG283	d__Bacteria;p__Firmicutes;c__Clostridia;o__Clostridiales;f__Lachnospiraceae	d__Bacteria (0.99);p__Firmicutes (0.92);c__Clostridia (0.45);o__Clostridiales (0.45);f__Lachnospiraceae (0.29);g__NA;s__Lachnospiraceae bacterium NK3A20 (0.18)	d__Bacteria (0.99);p__Firmicutes (0.92)	d__Bacteria (99.66%);p__Firmicutes (96.75%);c__Clostridia (74.85%);o__Clostridiales (74.76%);f__Lachnospiraceae (58.38%);g__NA;s__Lachnospiraceae bacterium NK3A20 (31.01%)	d__Bacteria;p__Firmicutes_A;c__Clostridia;o__Lachnospirales;f__Lachnospiraceae;g__CAG-791;s__CAG-791 sp2
RUG284	d__Bacteria;p__Planctomycetes	d__Bacteria (0.98);p__Planctomycetes (0.47);c__Planctomycetia (0.22);o__Planctomycetales (0.19);f__Planctomycetaceae (0.17) | d__Bacteria (0.98);p__Firmicutes (0.12)	d__Bacteria (0.98)	d__Bacteria (96.37%);p__Planctomycetes (52.71%);c__Planctomycetia (37.79%);o__Planctomycetales (35.72%);f__Planctomycetaceae (33.10%);g__Thermogutta (12.67%);s__Thermogutta terrifontis (12.67%)	d__Bacteria;p__Planctomycetota;c__Planctomycetes;o__Pirellulales;f__Thermoguttaceae
RUG285	d__Bacteria;p__Firmicutes;c__Clostridia;o__Clostridiales;f__Lachnospiraceae	d__Bacteria (0.99);p__Firmicutes (0.91);c__Clostridia (0.35);o__Clostridiales (0.35);f__Lachnospiraceae (0.16)	d__Bacteria (0.99);p__Firmicutes (0.91)	d__Bacteria (99.89%);p__Firmicutes (98.06%);c__NA;o__NA;f__NA;g__NA;s__Firmicutes bacterium CAG:791 (16.69%)	d__Bacteria;p__Firmicutes_A;c__Clostridia;o__Lachnospirales;f__Lachnospiraceae;g__CAG-791;s__GCA_002481255.1
RUG286	d__Bacteria;p__Firmicutes;c__Bacilli;o__Lactobacillales;f__Lactobacillaceae;g__Sharpea	d__Bacteria (1.00);p__Firmicutes (0.99);c__Bacilli (0.96);o__Lactobacillales (0.96);f__Lactobacillaceae (0.96);g__Sharpea (0.96);s__Sharpea azabuensis (0.96)	d__Bacteria (1.00);p__Firmicutes (0.99);c__Bacilli (0.96);o__Lactobacillales (0.96);f__Lactobacillaceae (0.96);g__Sharpea (0.96);s__Sharpea azabuensis (0.96)	d__Bacteria (99.95%);p__Firmicutes (99.42%);c__Bacilli (94.92%);o__Lactobacillales (94.87%);f__Lactobacillaceae (94.87%);g__Sharpea (94.68%);s__Sharpea azabuensis (94.68%)	d__Bacteria;p__Firmicutes;c__Bacilli;o__Erysipelotrichales;f__Erysipelatoclostridiaceae;g__Sharpea;s__Sharpea azabuensis
RUG287	d__Bacteria;p__Firmicutes;c__Erysipelotrichia;o__Erysipelotrichales;f__Erysipelotrichaceae;g__Kandleria;s__Kandleria vitulina	d__Bacteria (1.00);p__Firmicutes (1.00);c__Erysipelotrichia (0.98);o__Erysipelotrichales (0.98);f__Erysipelotrichaceae (0.98);g__Kandleria (0.98);s__Kandleria vitulina (0.98)	d__Bacteria (1.00);p__Firmicutes (1.00);c__Erysipelotrichia (0.98);o__Erysipelotrichales (0.98);f__Erysipelotrichaceae (0.98);g__Kandleria (0.98);s__Kandleria vitulina (0.98)	d__Bacteria (100.00%);p__Firmicutes (99.59%);c__Erysipelotrichia (97.26%);o__Erysipelotrichales (97.26%);f__Erysipelotrichaceae (97.26%);g__Kandleria (96.97%);s__Kandleria vitulina (96.97%)	d__Bacteria;p__Firmicutes;c__Bacilli;o__Erysipelotrichales;f__Erysipelatoclostridiaceae;g__Kandleria;s__Kandleria vitulina
RUG288	d__Bacteria;p__Firmicutes;c__Clostridia;o__Clostridiales	d__Bacteria (0.99);p__Firmicutes (0.84);c__Clostridia (0.42);o__Clostridiales (0.40);f__Ruminococcaceae (0.14)	d__Bacteria (0.99);p__Firmicutes (0.84)	d__Bacteria (99.73%);p__Firmicutes (93.67%);c__Clostridia (72.81%);o__Clostridiales (72.48%);f__Ruminococcaceae (30.96%);g__Sporobacter (16.55%);s__Sporobacter termitidis (16.55%)	d__Bacteria;p__Firmicutes_A;c__Clostridia;o__Oscillospirales;f__Oscillospiraceae
RUG289	d__Bacteria;p__Firmicutes;c__Clostridia;o__Clostridiales;f__Lachnospiraceae	d__Bacteria (1.00);p__Firmicutes (0.96);c__Clostridia (0.42);o__Clostridiales (0.42);f__Lachnospiraceae (0.31);g__NA;s__Lachnospiraceae bacterium NK3A20 (0.23)	d__Bacteria (1.00);p__Firmicutes (0.96)	d__Bacteria (99.89%);p__Firmicutes (98.45%);c__Clostridia (72.59%);o__Clostridiales (72.53%);f__Lachnospiraceae (60.72%);g__NA;s__Lachnospiraceae bacterium NK3A20 (41.40%)	d__Bacteria;p__Firmicutes_A;c__Clostridia;o__Lachnospirales;f__Lachnospiraceae;g__CAG-791;s__GCA_002372835.1
RUG290	d__Bacteria;p__Firmicutes;c__Clostridia;o__Clostridiales	d__Bacteria (1.00);p__Firmicutes (0.99);c__Clostridia (0.98);o__Clostridiales (0.98);f__Ruminococcaceae (0.95);g__NA;s__Ruminococcaceae bacterium P7 (0.93)	d__Bacteria (1.00);p__Firmicutes (0.99);c__Clostridia (0.98);o__Clostridiales (0.98);f__Ruminococcaceae (0.95);g__NA;s__Ruminococcaceae bacterium P7 (0.93)	d__Bacteria (99.94%);p__Firmicutes (99.61%);c__Clostridia (99.12%);o__Clostridiales (99.12%);f__Ruminococcaceae (95.31%);g__NA;s__Ruminococcaceae bacterium P7 (92.34%)	d__Bacteria;p__Firmicutes_A;c__Clostridia;o__Oscillospirales;f__DTU089;g__Ruminococcus_E;s__GCF_900100595.1
RUG291	d__Bacteria;p__Firmicutes;c__Clostridia;o__Clostridiales	d__Bacteria (0.99);p__Firmicutes (0.84);c__Clostridia (0.73);o__Clostridiales (0.73);f__Ruminococcaceae (0.11)	d__Bacteria (0.99);p__Firmicutes (0.84);c__Clostridia (0.73);o__Clostridiales (0.73)	d__Bacteria (99.05%);p__Firmicutes (94.17%);c__Clostridia (89.68%);o__Clostridiales (89.40%);f__Clostridiaceae (44.08%);g__Clostridium (43.19%);s__Clostridium sp. CAG:352 (35.05%)	d__Bacteria;p__Firmicutes_A;c__Clostridia;o__Oscillospirales;f__DTU089;g__UBA1213
RUG292	d__Bacteria;p__Bacteroidetes;c__Bacteroidia;o__Bacteroidales;f__Prevotellaceae	d__Bacteria (0.99);p__Bacteroidetes (0.87);c__Bacteroidia (0.85);o__Bacteroidales (0.85);f__Prevotellaceae (0.65);g__Prevotella (0.38)	d__Bacteria (0.99);p__Bacteroidetes (0.87);c__Bacteroidia (0.85);o__Bacteroidales (0.85);f__Prevotellaceae (0.65)	d__Bacteria (99.83%);p__Bacteroidetes (94.38%);c__Bacteroidia (93.68%);o__Bacteroidales (93.68%);f__Prevotellaceae (84.79%);g__Prevotella (81.78%)	d__Bacteria;p__Bacteroidota;c__Bacteroidia;o__Bacteroidales;f__Bacteroidaceae;g__Prevotella
RUG293	d__Bacteria;p__Firmicutes	d__Bacteria (0.99);p__Firmicutes (0.81)	d__Bacteria (0.99);p__Firmicutes (0.81)	d__Bacteria (99.07%);p__Firmicutes (87.58%);c__NA;o__NA;f__NA;g__NA;s__Firmicutes bacterium CAG:313 (23.73%)	d__Bacteria;p__Firmicutes;c__Bacilli;o__ML615J-28;f__CAG-313;g__UBA1737
RUG294	d__Bacteria;p__Firmicutes;c__Clostridia;o__Clostridiales	d__Bacteria (0.99);p__Firmicutes (0.91);c__Clostridia (0.24);o__Clostridiales (0.23)	d__Bacteria (0.99);p__Firmicutes (0.91)	d__Bacteria (99.76%);p__Firmicutes (96.22%);c__NA;o__NA;f__NA;g__NA;s__Firmicutes bacterium CAG:83 (16.52%)	d__Bacteria;p__Firmicutes_A;c__Clostridia;o__Oscillospirales;f__Oscillospiraceae;g__CAG-83
RUG295	d__Bacteria;p__Bacteroidetes;c__Bacteroidia;o__Bacteroidales;f__Prevotellaceae;g__Prevotella	d__Bacteria (1.00);p__Bacteroidetes (0.99);c__Bacteroidia (0.99);o__Bacteroidales (0.99);f__Prevotellaceae (0.97);g__Prevotella (0.88)	d__Bacteria (1.00);p__Bacteroidetes (0.99);c__Bacteroidia (0.99);o__Bacteroidales (0.99);f__Prevotellaceae (0.97);g__Prevotella (0.88)	d__Bacteria (99.95%);p__Bacteroidetes (99.61%);c__Bacteroidia (99.57%);o__Bacteroidales (99.57%);f__Prevotellaceae (98.36%);g__Prevotella (96.58%);s__Prevotella ruminicola (46.19%)	d__Bacteria;p__Bacteroidota;c__Bacteroidia;o__Bacteroidales;f__Bacteroidaceae;g__Prevotella
RUG296	d__Bacteria;p__Firmicutes;c__Clostridia;o__Clostridiales	d__Bacteria (1.00);p__Firmicutes (0.97);c__Clostridia (0.91);o__Clostridiales (0.90);f__Clostridiaceae (0.76);g__Clostridium (0.75)	d__Bacteria (1.00);p__Firmicutes (0.97);c__Clostridia (0.91);o__Clostridiales (0.90);f__Clostridiaceae (0.76);g__Clostridium (0.75)	d__Bacteria (99.60%);p__Firmicutes (98.23%);c__Clostridia (94.34%);o__Clostridiales (94.30%);f__Clostridiaceae (82.59%);g__Clostridium (82.10%);s__Clostridium paraputrificum (17.37%)	d__Bacteria;p__Firmicutes_A;c__Clostridia;o__Clostridiales;f__Clostridiaceae;g__Clostridium
RUG297	d__Bacteria;p__Firmicutes;c__Clostridia;o__Clostridiales;f__Lachnospiraceae	d__Bacteria (1.00);p__Firmicutes (0.98);c__Clostridia (0.96);o__Clostridiales (0.96);f__Lachnospiraceae (0.11)	d__Bacteria (1.00);p__Firmicutes (0.98);c__Clostridia (0.96);o__Clostridiales (0.96)	d__Bacteria;p__Firmicutes;c__Clostridia;o__Clostridiales;f__Lachnospiraceae;g__NA;s__[Eubacterium] rectale	d__Bacteria;p__Firmicutes_A;c__Clostridia;o__Lachnospirales;f__Lachnospiraceae;g__Agathobacter
RUG298	d__Bacteria;p__Proteobacteria;c__Betaproteobacteria;o__Burkholderiales;f__Sutterellaceae;g__Sutterella	d__Bacteria (1.00);p__Proteobacteria (0.87);c__Betaproteobacteria (0.75);o__Burkholderiales (0.74);f__Sutterellaceae (0.69)	d__Bacteria (1.00);p__Proteobacteria (0.87);c__Betaproteobacteria (0.75);o__Burkholderiales (0.74);f__Sutterellaceae (0.69)	d__Bacteria (99.81%);p__Proteobacteria (88.29%);c__Betaproteobacteria (78.20%);o__Burkholderiales (76.65%);f__Sutterellaceae (72.45%);g__Duodenibacillus (34.28%);s__Duodenibacillus massiliensis (34.28%)	d__Bacteria;p__Proteobacteria;c__Gammaproteobacteria;o__Betaproteobacteriales;f__Burkholderiaceae;g__Duodenibacillus
RUG299	d__Bacteria;p__Firmicutes;c__Clostridia;o__Clostridiales	d__Bacteria (0.99);p__Firmicutes (0.94);c__Clostridia (0.91);o__Clostridiales (0.91);f__Ruminococcaceae (0.59);g__NA;s__Ruminococcaceae bacterium P7 (0.24)	d__Bacteria (0.99);p__Firmicutes (0.94);c__Clostridia (0.91);o__Clostridiales (0.91);f__Ruminococcaceae (0.59)	d__Bacteria (99.28%);p__Firmicutes (97.12%);c__Clostridia (94.97%);o__Clostridiales (94.97%);f__Ruminococcaceae (82.03%);g__NA;s__Ruminococcaceae bacterium P7 (48.24%)	d__Bacteria;p__Firmicutes_A;c__Clostridia;o__Oscillospirales;f__DTU089;g__Ruminococcus_E
RUG300	d__Bacteria;p__Firmicutes;c__Clostridia;o__Clostridiales	d__Bacteria (0.99);p__Firmicutes (0.84);c__Clostridia (0.49);o__Clostridiales (0.49);f__Lachnospiraceae (0.15)	d__Bacteria (0.99);p__Firmicutes (0.84)	d__Bacteria (99.64%);p__Firmicutes (95.71%);c__Clostridia (86.85%);o__Clostridiales (86.67%);f__NA;g__NA;s__Clostridiales bacterium NK3B98 (3.16%)	d__Bacteria;p__Firmicutes_A;c__Clostridia;o__Lachnospirales;f__Lachnospiraceae;g__UBA1066;s__GCA_002448255.1
RUG301	d__Bacteria;p__Bacteroidetes;c__Bacteroidia;o__Bacteroidales;f__Prevotellaceae;g__Prevotella	d__Bacteria (1.00);p__Bacteroidetes (0.95);c__Bacteroidia (0.93);o__Bacteroidales (0.93);f__Prevotellaceae (0.64);g__Prevotella (0.33)	d__Bacteria (1.00);p__Bacteroidetes (0.95);c__Bacteroidia (0.93);o__Bacteroidales (0.93);f__Prevotellaceae (0.64)	d__Bacteria (99.91%);p__Bacteroidetes (98.96%);c__Bacteroidia (98.18%);o__Bacteroidales (98.01%);f__Prevotellaceae (87.26%);g__Prevotella (86.87%);s__Prevotella sp. kh1p2 (16.56%)	d__Bacteria;p__Bacteroidota;c__Bacteroidia;o__Bacteroidales;f__Bacteroidaceae;g__Prevotella
RUG302	d__Bacteria;p__Bacteroidetes;c__Bacteroidia;o__Bacteroidales;f__Prevotellaceae;g__Prevotella	d__Bacteria (1.00);p__Bacteroidetes (0.93);c__Bacteroidia (0.93);o__Bacteroidales (0.93);f__Prevotellaceae (0.79);g__Prevotella (0.43)	d__Bacteria (1.00);p__Bacteroidetes (0.93);c__Bacteroidia (0.93);o__Bacteroidales (0.93);f__Prevotellaceae (0.79)	d__Bacteria (99.89%);p__Bacteroidetes (97.83%);c__Bacteroidia (97.66%);o__Bacteroidales (97.66%);f__Prevotellaceae (94.46%);g__Prevotella (87.77%)	d__Bacteria;p__Bacteroidota;c__Bacteroidia;o__Bacteroidales;f__Bacteroidaceae;g__Prevotella;s__GCA_002350925.1
RUG303	d__Bacteria;p__Firmicutes;c__Clostridia;o__Clostridiales	d__Bacteria (1.00);p__Firmicutes (0.99);c__NA;o__NA;f__NA;g__NA;s__Firmicutes bacterium CAG:129 (0.74)	d__Bacteria (1.00);p__Firmicutes (0.99);c__NA;o__NA;f__NA;g__NA;s__Firmicutes bacterium CAG:129 (0.74)	d__Bacteria (99.94%);p__Firmicutes (99.28%);c__NA;o__NA;f__NA;g__NA;s__Firmicutes bacterium CAG:129 (73.11%)	d__Bacteria;p__Firmicutes_A;c__Clostridia;o__Oscillospirales;f__Oscillospiraceae;g__ER4;s__GCA_000433195.1	BAT classification consistent with published classification despite diverging taxonomic lineages.
RUG304	d__Bacteria;p__Firmicutes;c__Clostridia;o__Clostridiales;f__Lachnospiraceae	d__Bacteria (1.00);p__Firmicutes (0.94);c__Clostridia (0.45);o__Clostridiales (0.45);f__Lachnospiraceae (0.31);g__NA;s__Lachnospiraceae bacterium NK3A20 (0.20)	d__Bacteria (1.00);p__Firmicutes (0.94)	d__Bacteria (99.79%);p__Firmicutes (98.55%);c__Clostridia (74.49%);o__Clostridiales (74.49%);f__Lachnospiraceae (59.46%);g__NA;s__Lachnospiraceae bacterium NK3A20 (37.17%)	d__Bacteria;p__Firmicutes_A;c__Clostridia;o__Lachnospirales;f__Lachnospiraceae;g__CAG-791;s__GCA_002372835.1
RUG305	d__Bacteria;p__Firmicutes;c__Clostridia;o__Clostridiales;f__Lachnospiraceae	d__Bacteria (1.00);p__Firmicutes (0.94);c__Clostridia (0.33);o__Clostridiales (0.33);f__Lachnospiraceae (0.14)	d__Bacteria (1.00);p__Firmicutes (0.94)	d__Bacteria (99.72%);p__Firmicutes (98.53%);c__NA;o__NA;f__NA;g__NA;s__Firmicutes bacterium CAG:194 (16.14%)	d__Bacteria;p__Firmicutes_A;c__Clostridia;o__Lachnospirales;f__Lachnospiraceae;g__UBA2882;s__GCA_002350185.1
RUG306	d__Bacteria;p__Firmicutes;c__Clostridia;o__Clostridiales;f__Lachnospiraceae	d__Bacteria (0.99);p__Firmicutes (0.86);c__Clostridia (0.62);o__Clostridiales (0.62);f__Lachnospiraceae (0.33)	d__Bacteria (0.99);p__Firmicutes (0.86);c__Clostridia (0.62);o__Clostridiales (0.62)	d__Bacteria (99.60%);p__Firmicutes (96.77%);c__Clostridia (91.61%);o__Clostridiales (91.56%);f__Lachnospiraceae (71.16%);g__NA;s__Lachnospiraceae bacterium XBD2001 (12.07%)	d__Bacteria;p__Firmicutes_A;c__Clostridia;o__Lachnospirales;f__Lachnospiraceae;g__UBA2887
RUG307	d__Bacteria;p__Bacteroidetes;c__Bacteroidia;o__Bacteroidales;f__Prevotellaceae	d__Bacteria (1.00);p__Bacteroidetes (0.96);c__Bacteroidia (0.96);o__Bacteroidales (0.96);f__Prevotellaceae (0.91);g__Prevotella (0.25)	d__Bacteria (1.00);p__Bacteroidetes (0.96);c__Bacteroidia (0.96);o__Bacteroidales (0.96);f__Prevotellaceae (0.91)	d__Bacteria (99.92%);p__Bacteroidetes (97.31%);c__Bacteroidia (96.91%);o__Bacteroidales (96.91%);f__Prevotellaceae (93.65%);g__NA;s__Prevotellaceae bacterium HUN156 (28.89%)	d__Bacteria;p__Bacteroidota;c__Bacteroidia;o__Bacteroidales;f__Bacteroidaceae;g__Prevotella;s__GCA_002349105.1
RUG308	d__Bacteria;p__Firmicutes;c__Clostridia;o__Clostridiales;f__Lachnospiraceae	d__Bacteria (0.99);p__Firmicutes (0.92);c__Clostridia (0.36);o__Clostridiales (0.36);f__Lachnospiraceae (0.18)	d__Bacteria (0.99);p__Firmicutes (0.92)	d__Bacteria (99.68%);p__Firmicutes (97.96%);c__NA;o__NA;f__NA;g__NA;s__Firmicutes bacterium CAG:791 (16.94%)	d__Bacteria;p__Firmicutes_A;c__Clostridia;o__Lachnospirales;f__Lachnospiraceae;g__CAG-791;s__GCA_002481255.1
RUG309	d__Bacteria;p__Bacteroidetes;c__Bacteroidia;o__Bacteroidales;f__Prevotellaceae	d__Bacteria (1.00);p__Bacteroidetes (0.96);c__Bacteroidia (0.96);o__Bacteroidales (0.96);f__Prevotellaceae (0.93);g__Prevotella (0.69);s__Prevotella sp. tf2-5 (0.40)	d__Bacteria (1.00);p__Bacteroidetes (0.96);c__Bacteroidia (0.96);o__Bacteroidales (0.96);f__Prevotellaceae (0.93);g__Prevotella (0.69)	d__Bacteria (99.76%);p__Bacteroidetes (96.79%);c__Bacteroidia (96.55%);o__Bacteroidales (96.55%);f__Prevotellaceae (94.56%);g__Prevotella (90.57%);s__Prevotella sp. tf2-5 (61.66%)	d__Bacteria;p__Bacteroidota;c__Bacteroidia;o__Bacteroidales;f__Bacteroidaceae;g__Prevotella
RUG310	d__Bacteria;p__Bacteroidetes;c__Bacteroidia;o__Bacteroidales;f__Prevotellaceae	d__Bacteria (0.99);p__Bacteroidetes (0.89);c__Bacteroidia (0.87);o__Bacteroidales (0.87);f__Prevotellaceae (0.65);g__Alloprevotella (0.24);s__Alloprevotella rava (0.13)	d__Bacteria (0.99);p__Bacteroidetes (0.89);c__Bacteroidia (0.87);o__Bacteroidales (0.87);f__Prevotellaceae (0.65)	d__Bacteria (99.56%);p__Bacteroidetes (95.77%);c__Bacteroidia (94.66%);o__Bacteroidales (94.53%);f__Prevotellaceae (82.41%);g__Alloprevotella (43.13%);s__Alloprevotella rava (28.53%)	d__Bacteria;p__Bacteroidota;c__Bacteroidia;o__Bacteroidales;f__Bacteroidaceae;g__Alloprevotella
RUG311	d__Bacteria;p__Firmicutes;c__Clostridia;o__Clostridiales	d__Bacteria (0.99);p__Firmicutes (0.73);c__Clostridia (0.52);o__Clostridiales (0.50)	d__Bacteria (0.99);p__Firmicutes (0.73);c__Clostridia (0.52)	d__Bacteria (99.32%);p__Firmicutes (87.76%);c__Clostridia (75.88%);o__Clostridiales (74.30%);f__NA;g__NA;s__Clostridiales bacterium (11.92%)	d__Bacteria;p__Firmicutes_A;c__Clostridia;o__Christensenellales;f__CAG-74;g__UBA2862
[truncated: 602 more rows]

## Sheet: Table S6
Table S6. Ten benchmarking contig sets were generated from genomes deposited in bacterial RefSeq. Lengths were based on the length distribution of eight assembled real metagenomes deposited in SRA (libraries SRR2922420, ERR1198954, ERR315808, ERR315819, SRR3666246, ERR594326, ERR599045, SRR3732372). Reads were quality filtered with BBDuk (BBTools v36.64), and assembled with metaSPAdes v3.10.1. Co…
[truncated: 105,438 more rows]
